# Supplementary material for: In silico genomic analyses reveal three distinct lineages of Escherichia coli O157:H7, one of which is associated with hyper-virulence
Source: BMC Genomics. 2009 Jun 29;10:287. doi: 10.1186/1471-2164-10-287 (PMC2719669; doi:10.1186/1471-2164-10-287)
Supplement: Additional file 1 — In silico data files. A Microsoft Excel workbook containing the dataset for each of the six in silico typing methods. [file 1471-2164-10-287-S1.xls]

## Sheet: ST1-Microarray
ST1 - In silico microarray results for the 19 strains studied, based on an 80% sequence identity cutoff. A "1" indicates presence, a "0" indicates divergence.
id	Sakai	TW14588	EC4501	EDL933	EC4486	EC4401	EC4206	EC4196	EC4115	EC4113	EC4076	EC4045	EC4042	EC4024	EC508	EC71074	EC869	EC33264	MG1655
mwgecov2#5584	0	0	0	1	1	1	1	1	1	1	1	1	1	1	0	0	0	0	0
mwgecov2#5585	0	0	0	1	1	1	1	1	1	1	1	1	1	1	0	0	1	1	0
mwgecov2#5586	0	0	0	1	1	1	1	1	1	1	1	1	1	1	0	0	1	0	0
mwgecov2#5587	0	0	0	1	1	1	1	1	1	1	1	1	1	1	0	0	1	0	0
mwgecov2#5588	0	0	0	1	0	1	1	1	1	1	1	1	1	1	0	0	1	0	0
mwgecov2#5589	0	0	0	1	0	1	1	1	1	1	1	1	1	1	0	0	1	0	0
mwgecov2#5590	0	0	0	1	1	1	1	1	1	1	1	1	1	1	0	0	1	1	0
mwgecov2#5591	0	0	0	1	1	1	1	1	1	1	1	1	1	1	0	0	1	0	0
mwgecov2#5592	0	0	0	1	0	0	0	0	0	0	0	0	0	0	0	0	0	0	0
mwgecov2#5593	0	0	0	1	1	1	1	1	1	1	1	1	1	1	1	0	1	0	0
mwgecov2#5649	0	1	1	1	0	0	0	0	0	0	0	0	0	0	0	0	0	1	0
mwgecov2#5650	0	1	1	1	0	0	0	0	0	0	0	0	0	0	0	0	0	1	0
mwgecov2#5651	0	1	1	1	0	0	0	0	0	0	0	0	0	0	0	0	0	1	0
mwgecov2#5756	1	1	1	1	1	1	1	1	1	1	1	1	1	1	1	1	1	0	0
mwgecov2#0017	0	0	0	0	0	0	0	0	0	0	0	0	0	0	0	0	0	0	1
mwgecov2#0016	0	0	0	0	0	0	0	0	0	0	0	0	0	0	0	0	0	0	1
mwgecov2#0066	0	0	0	0	0	0	0	0	0	0	0	0	0	0	0	0	0	0	1
mwgecov2#0128	0	0	0	0	0	0	0	0	0	0	0	0	0	0	0	0	0	0	1
mwgecov2#0129	0	0	0	0	0	0	0	0	0	0	0	0	0	0	0	0	0	0	1
mwgecov2#0130	0	0	0	0	0	0	0	0	0	0	0	0	0	0	0	0	0	0	1
mwgecov2#0131	0	0	0	0	0	0	0	0	0	0	0	0	0	0	0	0	0	0	1
mwgecov2#0132	0	0	0	0	0	0	0	0	0	0	0	0	0	0	0	0	0	0	1
mwgecov2#0133	0	0	0	0	0	0	0	0	0	0	0	0	0	0	0	0	0	0	1
mwgecov2#0134	0	0	0	0	0	0	0	0	0	0	0	0	0	0	0	0	0	0	1
mwgecov2#0156	0	0	0	0	0	0	0	0	0	0	0	0	0	0	0	0	0	1	1
mwgecov2#0157	0	0	0	0	0	0	0	0	0	0	0	0	0	0	0	0	0	0	1
mwgecov2#0202	0	0	0	0	0	0	0	0	0	0	0	0	0	0	0	0	0	0	1
mwgecov2#0203	0	0	0	0	0	0	0	0	0	0	0	0	0	0	0	0	0	0	1
mwgecov2#0227	0	0	0	0	0	0	0	0	0	0	0	0	0	0	0	0	0	0	1
mwgecov2#0228	0	0	0	0	0	0	0	0	0	0	0	0	0	0	0	0	0	0	1
mwgecov2#0229	0	0	0	0	0	0	0	0	0	0	0	0	0	0	0	0	0	0	1
mwgecov2#0230	0	0	0	0	0	0	0	0	0	0	0	0	0	0	0	0	0	0	1
mwgecov2#0231	0	0	0	0	0	0	0	0	0	0	0	0	0	0	0	0	0	0	1
mwgecov2#0232	0	0	0	0	0	0	0	0	0	0	0	0	0	0	0	0	0	0	1
mwgecov2#0233	0	0	0	0	0	0	0	0	0	0	0	0	0	0	0	0	0	0	1
mwgecov2#0234	0	0	0	0	0	0	0	0	0	0	0	0	0	0	0	0	0	0	1
mwgecov2#0235	0	0	0	0	0	0	0	0	0	0	0	0	0	0	0	0	0	0	1
mwgecov2#0236	0	0	0	0	0	0	0	0	0	0	0	0	0	0	0	0	0	0	1
mwgecov2#0237	0	1	1	0	1	1	1	1	1	1	1	1	1	1	1	1	1	0	1
mwgecov2#0239	0	1	1	0	1	1	1	1	1	1	1	1	1	1	1	1	1	1	1
mwgecov2#0240	0	0	0	0	0	0	0	0	0	0	0	0	0	0	0	0	0	0	1
mwgecov2#2071	0	0	0	0	0	0	0	0	0	0	0	0	0	0	0	0	0	0	1
mwgecov2#1294	0	0	0	0	0	0	0	0	0	0	0	0	0	1	0	0	0	0	1
mwgecov2#0241	0	0	0	0	0	0	0	0	0	0	0	0	0	0	0	0	0	0	1
mwgecov2#0242	0	0	0	0	0	0	0	0	0	0	0	0	0	0	0	0	0	0	1
mwgecov2#0243	0	0	0	0	0	0	0	0	0	0	0	0	0	1	0	0	0	0	1
mwgecov2#0244	0	0	0	0	0	0	0	0	0	0	0	0	0	0	0	0	0	0	1
mwgecov2#0245	0	0	0	0	0	0	0	0	0	0	0	0	0	0	0	0	0	0	1
mwgecov2#0247	0	1	1	0	1	1	1	1	1	1	1	1	1	1	1	1	1	0	1
mwgecov2#0249	0	0	0	0	0	0	0	0	0	0	0	0	0	0	0	0	0	0	1
mwgecov2#0250	0	0	0	0	0	0	0	0	0	0	0	0	0	1	0	0	0	0	1
mwgecov2#0251	0	0	0	0	0	0	0	0	0	0	0	0	0	0	0	0	0	0	1
mwgecov2#0252	0	0	0	0	0	0	0	0	0	0	0	0	0	0	0	0	0	0	1
mwgecov2#0253	0	0	0	0	0	0	0	0	0	0	0	0	0	0	0	0	0	0	1
mwgecov2#0254	0	0	0	0	0	0	0	0	0	0	0	0	0	0	0	0	0	0	1
mwgecov2#2486	0	0	0	0	0	0	0	0	0	0	0	0	0	0	0	0	0	0	1
mwgecov2#0255	0	0	0	0	0	0	0	0	0	0	0	0	0	0	0	0	0	0	1
mwgecov2#0256	0	0	0	0	0	0	0	0	0	0	0	0	0	0	0	0	0	0	1
mwgecov2#0257	0	0	0	0	0	0	0	0	0	0	0	0	0	0	0	0	0	0	1
mwgecov2#0258	0	0	0	0	0	0	0	0	0	0	0	0	0	0	0	0	0	0	1
mwgecov2#0259	0	0	0	0	0	0	0	0	0	0	0	0	0	0	0	0	0	0	1
mwgecov2#0260	0	0	0	0	0	0	0	0	0	0	0	0	0	0	0	0	0	0	1
mwgecov2#0277	0	0	0	0	0	0	0	0	0	0	0	0	0	0	0	0	0	0	1
mwgecov2#0278	0	0	0	0	0	0	0	0	0	0	0	0	0	0	0	0	0	0	1
mwgecov2#0293	0	0	0	0	0	0	0	0	0	0	0	0	0	0	0	0	0	0	1
mwgecov2#0300	1	1	1	1	1	1	1	1	1	1	1	1	1	1	1	0	1	1	1
mwgecov2#0336	0	0	0	0	0	0	0	0	0	0	0	0	0	0	0	0	0	0	1
mwgecov2#0337	0	0	0	0	0	0	0	0	0	0	0	0	0	0	0	0	0	0	1
mwgecov2#0338	0	0	0	0	0	0	0	0	0	0	0	0	0	0	0	0	0	0	1
mwgecov2#0339	0	0	0	0	0	0	0	0	0	0	0	0	0	0	0	0	0	0	1
mwgecov2#0340	0	0	0	0	0	0	0	0	0	0	0	0	0	0	0	0	0	0	1
mwgecov2#0345	0	0	0	0	0	0	0	0	0	0	0	0	0	0	0	0	0	0	1
mwgecov2#0346	0	0	0	0	0	0	0	0	0	0	0	0	0	0	0	0	0	0	1
mwgecov2#0348	0	0	0	0	0	0	0	0	0	0	0	0	0	0	0	0	0	0	1
mwgecov2#0367	1	1	1	1	1	1	1	1	1	1	1	1	1	1	1	1	1	1	1
mwgecov2#0467	0	0	0	0	0	0	0	0	0	0	0	0	0	0	0	0	0	0	1
mwgecov2#0468	0	0	0	0	0	0	0	0	0	0	0	0	0	0	0	0	0	0	1
mwgecov2#0481	0	0	0	0	0	0	0	0	0	0	0	0	0	0	0	0	0	1	1
mwgecov2#0506	0	0	0	0	0	0	0	0	0	0	0	0	0	0	0	0	0	1	1
mwgecov2#0511	0	0	0	0	1	1	1	1	1	1	1	1	1	1	1	1	0	0	1
mwgecov2#0512	0	0	0	0	1	1	1	1	1	1	1	1	1	1	1	1	0	0	1
mwgecov2#0517	0	0	0	0	0	0	0	0	0	0	0	0	0	0	0	0	0	0	1
mwgecov2#0518	0	0	0	0	0	0	0	0	0	0	0	0	0	0	0	0	0	0	1
mwgecov2#0616	0	0	0	0	0	0	0	0	0	0	0	0	0	0	0	0	0	1	1
mwgecov2#0628	0	0	0	0	0	0	0	0	0	0	0	0	0	0	0	0	0	1	1
mwgecov2#0643	0	0	0	0	0	0	0	0	0	0	0	0	0	0	0	0	0	0	1
mwgecov2#0644	0	0	0	0	0	0	0	0	0	0	0	0	0	0	0	0	0	0	1
mwgecov2#0645	0	0	0	0	0	0	0	0	0	0	0	0	0	0	0	0	0	0	1
mwgecov2#0647	0	0	0	0	0	0	0	0	0	0	0	0	0	0	0	0	0	0	1
mwgecov2#0654	0	0	0	1	0	0	0	0	0	0	0	0	0	0	0	0	0	0	1
mwgecov2#0653	0	0	0	1	0	0	0	0	0	0	0	0	0	0	0	0	0	0	1
mwgecov2#5486	0	0	0	1	0	0	0	0	0	0	0	0	0	0	0	0	0	0	1
mwgecov2#0667	0	0	0	0	0	0	0	0	0	0	0	0	0	0	0	0	0	0	1
mwgecov2#0668	0	0	0	0	0	0	0	0	0	0	0	0	0	0	0	0	0	0	1
mwgecov2#0669	0	0	0	0	0	0	0	0	0	0	0	0	0	0	0	0	0	0	1
mwgecov2#0670	0	0	0	0	0	0	0	0	0	0	0	0	0	0	0	0	0	0	1
mwgecov2#0681	0	0	0	0	0	0	0	0	0	0	0	0	0	0	0	0	0	0	1
mwgecov2#0682	0	0	0	0	0	0	0	0	0	0	0	0	0	0	0	0	0	0	1
mwgecov2#0683	0	0	0	0	0	0	0	0	0	0	0	0	0	0	0	0	0	0	1
mwgecov2#0690	0	0	0	0	0	0	0	0	0	0	0	0	0	0	0	0	0	1	1
mwgecov2#0741	0	0	0	0	0	0	0	0	0	0	0	0	0	0	0	0	0	0	1
mwgecov2#0806	0	0	0	0	0	0	0	0	0	0	0	0	0	0	0	0	0	0	1
mwgecov2#0841	0	0	0	0	0	0	0	0	0	0	0	0	0	0	0	0	0	0	1
mwgecov2#0938	0	0	0	0	0	0	0	0	0	0	0	0	0	0	0	0	0	1	1
mwgecov2#1007	0	0	0	0	0	0	0	0	0	0	0	0	0	0	0	0	0	0	1
mwgecov2#1051	0	0	0	0	0	0	0	0	0	0	0	0	0	0	0	0	0	0	1
mwgecov2#1052	0	0	0	0	0	0	0	0	0	0	0	0	0	0	0	0	0	0	1
mwgecov2#1067	0	0	0	0	0	0	0	0	0	0	0	0	0	0	0	0	0	0	1
mwgecov2#1069	0	0	0	0	0	0	0	0	0	0	0	0	0	0	0	0	0	0	1
mwgecov2#1070	0	0	0	0	0	0	0	0	0	0	0	0	0	0	0	0	0	0	1
mwgecov2#1071	0	0	0	0	0	0	0	0	0	0	0	0	0	0	0	0	0	0	1
mwgecov2#1072	0	0	0	0	0	0	0	0	0	0	0	0	0	0	0	0	1	0	1
mwgecov2#1073	0	0	0	0	0	0	0	0	0	0	0	0	0	0	0	0	0	0	1
mwgecov2#1074	0	0	0	0	0	0	0	0	0	0	0	0	0	0	0	0	0	0	1
mwgecov2#1075	0	0	0	0	0	0	0	0	0	0	0	0	0	0	0	0	0	0	1
mwgecov2#1076	0	0	0	0	0	0	0	0	0	0	0	0	0	0	0	0	0	0	1
mwgecov2#1077	0	0	0	0	0	0	0	0	0	0	0	0	0	0	0	0	1	0	1
mwgecov2#1078	0	0	0	0	0	0	0	0	0	0	0	0	0	0	0	0	1	0	1
mwgecov2#1079	0	0	0	0	0	0	0	0	0	0	0	0	0	0	0	0	0	0	1
mwgecov2#1080	0	0	0	0	0	0	0	0	0	0	0	0	0	0	0	0	0	0	1
mwgecov2#1081	0	0	0	0	0	0	0	0	0	0	0	0	0	0	0	0	0	0	1
mwgecov2#1082	0	0	0	0	0	0	0	0	0	0	0	0	0	0	0	0	1	0	1
mwgecov2#1083	0	0	0	0	0	0	0	0	0	0	0	0	0	0	0	0	1	0	1
mwgecov2#1084	0	0	0	0	0	0	0	0	0	0	0	0	0	0	0	0	0	0	1
mwgecov2#1085	0	0	0	0	0	0	0	0	0	0	0	0	0	0	0	0	0	0	1
mwgecov2#1086	0	0	0	0	1	1	1	1	1	1	1	1	1	1	1	1	1	0	1
mwgecov2#1087	0	0	0	0	0	0	0	0	0	0	0	0	0	0	0	0	0	0	1
mwgecov2#1089	0	0	0	0	0	0	0	0	0	0	0	0	0	0	0	0	0	0	1
mwgecov2#1090	0	0	0	0	0	0	0	0	0	0	0	0	0	0	0	0	0	1	1
mwgecov2#1091	0	0	0	0	0	0	0	0	0	0	0	0	0	0	0	0	0	1	1
mwgecov2#1092	0	0	0	0	0	0	0	0	0	0	0	0	0	0	0	0	0	1	1
mwgecov2#1093	0	0	0	0	0	0	0	0	0	0	0	0	0	0	0	0	0	0	1
mwgecov2#1094	0	0	0	0	0	0	0	0	0	0	0	0	0	0	0	0	0	1	1
mwgecov2#1095	0	0	0	0	0	0	0	0	0	0	0	0	0	0	0	0	0	1	1
mwgecov2#1096	0	0	0	0	0	0	0	0	0	0	0	0	0	0	0	0	0	1	1
mwgecov2#1097	0	0	0	0	0	0	0	0	0	0	0	0	0	0	0	0	0	1	1
mwgecov2#1098	0	0	0	0	0	0	0	0	0	0	0	0	0	0	0	0	0	1	1
mwgecov2#1099	0	0	0	0	0	0	0	0	0	0	0	0	0	0	0	0	0	0	1
mwgecov2#1100	0	0	0	0	0	0	0	0	0	0	0	0	0	0	0	0	0	1	1
mwgecov2#1101	0	0	0	0	0	0	0	0	0	0	0	0	0	0	0	0	0	1	1
mwgecov2#1125	0	0	0	0	0	0	0	0	0	0	0	0	0	0	0	0	0	0	1
mwgecov2#1126	0	0	0	0	0	0	0	0	0	0	0	0	0	0	0	0	0	0	1
mwgecov2#1130	0	0	0	0	0	0	0	0	0	0	0	0	0	0	1	1	1	1	1
mwgecov2#1131	0	0	0	0	0	0	0	0	0	0	0	0	0	0	1	1	1	1	1
mwgecov2#1167	0	0	0	0	0	0	0	0	0	0	0	0	0	0	0	0	0	0	1
mwgecov2#1190	0	0	0	0	0	0	0	0	0	0	0	0	0	0	0	0	0	0	1
mwgecov2#1195	0	0	0	0	0	0	0	0	0	0	0	0	0	0	0	0	0	0	1
mwgecov2#1236	0	0	0	0	0	0	0	0	0	0	0	0	0	0	0	0	0	0	1
mwgecov2#1280	0	0	0	0	0	0	0	0	0	0	0	0	0	0	0	0	0	0	1
mwgecov2#1283	0	0	0	0	0	0	0	0	0	0	0	0	0	0	0	0	0	1	1
mwgecov2#1286	0	0	0	0	0	0	0	0	0	0	0	0	0	0	0	0	0	0	1
mwgecov2#1287	0	0	0	0	0	0	0	0	0	0	0	0	0	0	0	0	0	0	1
mwgecov2#1288	0	0	0	0	0	0	0	0	0	0	0	0	0	0	0	0	0	0	1
mwgecov2#1289	0	0	0	0	0	0	0	0	0	0	0	0	0	0	0	0	0	0	1
mwgecov2#1290	0	0	0	0	0	0	0	0	0	0	0	0	0	0	0	0	0	0	1
mwgecov2#1291	0	0	0	0	0	0	0	0	0	0	0	0	0	0	0	0	0	0	1
mwgecov2#1292	0	0	0	0	0	0	0	0	0	0	0	0	0	0	0	0	0	0	1
mwgecov2#1295	0	0	0	0	0	0	0	0	0	0	0	0	0	0	0	0	0	0	1
mwgecov2#1296	0	0	0	0	0	0	0	0	0	0	0	0	0	0	0	0	0	1	1
mwgecov2#1298	0	0	0	0	0	0	0	0	0	0	0	0	0	0	0	0	0	1	1
mwgecov2#1299	0	0	0	0	0	0	0	0	0	0	0	0	0	0	0	0	0	1	1
mwgecov2#1306	0	0	0	0	0	0	0	0	0	0	0	0	0	0	0	0	0	1	1
mwgecov2#1307	0	0	0	0	0	0	0	0	0	0	0	0	0	0	0	0	0	1	1
mwgecov2#1308	0	0	0	0	0	0	0	0	0	0	0	0	0	0	0	0	0	1	1
mwgecov2#1309	0	0	0	0	0	0	0	0	0	0	0	0	0	0	0	0	0	1	1
mwgecov2#1311	0	0	0	0	0	0	0	0	0	0	0	0	0	0	0	0	0	1	1
mwgecov2#1312	0	0	0	0	0	0	0	0	0	0	0	0	0	0	0	0	0	1	1
mwgecov2#1313	0	0	0	0	0	0	0	0	0	0	0	0	0	0	0	0	0	1	1
mwgecov2#1314	0	0	0	0	0	0	0	0	0	0	0	0	0	0	0	0	0	1	1
mwgecov2#1315	0	0	0	0	0	0	0	0	0	0	0	0	0	0	0	0	0	1	1
mwgecov2#1316	0	0	0	0	0	0	0	0	0	0	0	0	0	0	0	0	0	1	1
mwgecov2#1317	0	0	0	0	0	0	0	0	0	0	0	0	0	0	0	0	0	0	1
mwgecov2#1318	0	0	0	0	0	0	0	0	0	0	0	0	0	0	0	0	0	0	1
mwgecov2#1319	0	0	0	0	0	0	0	0	0	0	0	0	0	0	0	0	0	0	1
mwgecov2#1320	0	0	0	0	0	0	0	0	0	0	0	0	0	0	0	0	0	0	1
mwgecov2#1321	0	0	0	0	0	0	0	0	0	0	0	0	0	0	0	0	0	0	1
mwgecov2#1322	0	0	0	0	0	0	0	0	0	0	0	0	0	0	0	0	0	1	1
mwgecov2#1323	0	0	0	0	0	0	0	0	0	0	0	0	0	0	0	0	0	1	1
mwgecov2#1324	0	0	0	0	0	0	0	0	0	0	0	0	0	0	0	0	0	0	1
mwgecov2#1325	0	0	0	0	0	0	0	0	0	0	0	0	0	0	0	0	0	0	1
mwgecov2#1328	0	0	0	0	0	0	0	0	0	0	0	0	0	0	0	0	0	0	1
mwgecov2#1379	0	0	0	0	0	0	0	0	0	0	0	0	0	0	0	0	0	0	1
mwgecov2#1428	0	0	0	0	0	0	0	0	0	0	0	0	0	0	0	0	0	0	1
mwgecov2#1463	0	0	0	0	0	0	0	0	0	0	0	0	0	0	0	0	0	0	1
mwgecov2#1464	0	0	0	0	0	0	0	0	0	0	0	0	0	0	0	0	0	0	1
mwgecov2#1466	0	0	0	0	0	0	0	0	0	0	0	0	0	0	0	0	0	0	1
mwgecov2#1467	0	0	0	0	0	0	0	0	0	0	0	0	0	0	0	0	0	0	1
mwgecov2#1468	0	0	0	0	0	0	0	0	0	0	0	0	0	0	0	0	0	0	1
mwgecov2#1469	0	0	0	0	0	0	0	0	0	0	0	0	0	0	0	0	0	0	1
mwgecov2#1471	0	0	0	0	0	0	0	0	0	0	0	0	0	0	0	0	0	0	1
mwgecov2#1472	0	0	0	0	0	0	0	0	0	0	0	0	0	0	0	0	0	0	1
mwgecov2#1473	0	0	0	0	0	0	0	0	0	0	0	0	0	0	0	0	0	0	1
mwgecov2#1474	0	0	0	0	0	0	0	0	0	0	0	0	0	0	0	0	0	0	1
mwgecov2#1475	0	0	0	0	0	0	0	0	0	0	0	0	0	0	0	0	0	0	1
mwgecov2#1476	0	0	0	0	0	0	0	0	0	0	0	0	0	0	0	0	0	0	1
mwgecov2#1477	0	0	0	0	0	0	0	0	0	0	0	0	0	0	0	0	0	0	1
mwgecov2#1479	0	0	0	0	0	0	0	0	0	0	0	0	0	0	0	0	0	0	1
mwgecov2#1480	0	0	0	0	0	0	0	0	0	0	0	0	0	0	0	0	0	0	1
mwgecov2#1481	0	0	0	0	0	0	0	0	0	0	0	0	0	0	0	0	0	0	1
mwgecov2#1483	0	0	0	0	0	0	0	0	0	0	0	0	0	0	0	0	0	0	1
mwgecov2#1485	0	0	0	0	0	0	0	0	0	0	0	0	0	0	0	0	0	0	1
mwgecov2#1486	0	0	0	0	0	0	0	0	0	0	0	0	0	0	0	0	0	1	1
mwgecov2#1491	0	0	0	0	0	0	0	0	0	0	0	0	0	0	0	0	0	1	1
mwgecov2#1492	0	0	0	0	0	0	0	0	0	0	0	0	0	0	0	0	0	1	1
mwgecov2#1493	0	0	0	0	0	0	0	0	0	0	0	0	0	0	0	0	0	1	1
mwgecov2#1625	0	0	0	0	0	0	0	0	0	0	0	0	0	0	0	0	0	1	0
mwgecov2#1719	0	0	0	0	0	0	0	0	0	0	0	0	0	0	0	0	0	0	1
mwgecov2#1804	0	0	0	0	0	0	0	0	0	0	0	0	0	0	0	0	0	1	1
mwgecov2#1814	0	0	0	0	0	0	0	0	0	0	0	0	0	0	0	0	0	1	0
mwgecov2#1821	0	0	0	0	0	0	0	0	0	0	0	0	0	0	0	0	0	0	1
mwgecov2#1832	0	0	0	0	0	0	0	0	0	0	0	0	0	0	0	0	0	0	1
mwgecov2#1833	0	0	0	0	0	0	0	0	0	0	0	0	0	0	0	0	0	0	1
mwgecov2#1861	0	0	0	0	0	0	0	0	0	0	0	0	0	0	0	0	0	0	1
mwgecov2#1862	0	0	0	0	0	0	0	0	0	0	0	0	0	0	0	0	0	0	1
mwgecov2#1872	0	0	0	0	0	0	0	0	0	0	0	0	0	0	0	0	0	0	1
mwgecov2#1887	0	0	0	0	0	0	0	0	0	0	0	0	0	0	0	0	0	0	1
mwgecov2#1888	0	0	0	0	0	0	0	0	0	0	0	0	0	0	0	0	0	1	1
mwgecov2#1898	0	0	0	0	0	0	0	0	0	0	0	0	0	0	0	0	0	0	1
mwgecov2#1904	0	0	0	0	0	0	0	0	0	0	0	0	0	0	0	0	0	1	1
mwgecov2#1913	0	0	0	0	0	0	0	0	0	0	0	0	0	0	0	0	0	0	1
mwgecov2#1916	0	0	0	0	0	0	0	0	0	0	0	0	0	0	0	0	0	0	1
mwgecov2#1917	0	0	0	0	0	0	0	0	0	0	0	0	0	0	0	0	0	0	1
mwgecov2#1918	0	0	0	0	0	0	0	0	0	0	0	0	0	0	0	0	0	0	1
mwgecov2#1919	0	0	0	0	0	0	0	0	0	0	0	0	0	0	0	0	0	0	1
mwgecov2#1920	0	0	0	0	0	0	0	0	0	0	0	0	0	0	0	0	0	0	1
mwgecov2#1921	0	0	0	0	0	0	0	0	0	0	0	0	0	0	0	0	0	0	1
mwgecov2#1922	0	0	0	0	0	0	0	0	0	0	0	0	0	0	0	0	0	0	1
mwgecov2#1923	0	0	0	0	0	0	0	0	0	0	0	0	0	0	0	0	0	0	1
mwgecov2#1924	0	0	0	0	0	0	0	0	0	0	0	0	0	0	0	0	0	0	1
mwgecov2#1925	0	0	0	0	0	0	0	0	0	0	0	0	0	0	0	0	0	0	1
mwgecov2#1926	0	0	0	0	0	0	0	0	0	0	0	0	0	0	0	0	0	0	1
mwgecov2#1955	0	0	0	0	0	0	0	0	0	0	0	0	0	0	0	0	0	0	1
mwgecov2#1956	0	0	0	0	0	0	0	0	0	0	0	0	0	0	0	0	0	0	1
mwgecov2#1967	0	0	0	0	1	1	1	1	1	1	1	1	1	1	1	1	1	1	1
mwgecov2#1968	0	0	0	0	1	1	1	1	1	1	1	1	1	1	1	1	1	1	1
mwgecov2#1969	0	0	0	0	1	1	1	1	1	1	1	1	1	1	1	1	1	1	1
mwgecov2#1990	0	0	0	0	0	0	0	0	0	0	0	0	0	0	0	0	0	1	1
mwgecov2#1991	0	0	0	0	0	0	0	0	0	0	0	0	0	0	0	0	0	1	1
mwgecov2#1993	0	0	0	0	0	0	0	0	0	0	0	0	0	0	0	0	0	1	1
mwgecov2#1994	0	0	0	0	0	0	0	0	0	0	0	0	0	0	0	0	0	1	1
mwgecov2#1995	0	0	0	0	0	0	0	0	0	0	0	0	0	0	0	0	0	1	1
mwgecov2#1998	0	0	0	0	0	0	0	0	0	0	0	0	0	0	0	0	0	1	1
mwgecov2#1999	0	0	0	0	0	0	0	0	0	0	0	0	0	0	0	0	0	1	1
mwgecov2#2000	0	0	0	0	0	0	0	0	0	0	0	0	0	0	0	0	0	1	1
mwgecov2#2004	0	0	0	0	0	0	0	0	0	0	0	0	0	0	0	0	0	1	1
mwgecov2#2098	0	0	0	0	0	0	0	0	0	0	0	0	0	0	0	0	0	0	1
mwgecov2#2099	0	0	0	0	0	0	0	0	0	0	0	0	0	0	0	0	0	0	1
mwgecov2#2100	0	0	0	0	0	0	0	0	0	0	0	0	0	0	0	0	0	0	1
mwgecov2#2101	0	0	0	0	0	0	0	0	0	0	0	0	0	0	0	0	0	0	1
mwgecov2#2102	0	0	0	0	0	0	0	0	0	0	0	0	0	0	0	0	0	0	1
mwgecov2#2103	0	0	0	0	0	0	0	0	0	0	0	0	0	0	0	0	0	0	1
mwgecov2#2149	0	0	0	0	0	0	0	0	0	0	0	0	0	0	0	0	0	0	1
mwgecov2#2150	1	1	1	1	1	1	1	1	1	1	1	1	1	1	1	1	1	1	1
mwgecov2#2152	0	0	0	0	0	0	0	0	0	0	0	0	0	0	0	0	0	0	1
mwgecov2#2153	0	0	0	0	0	0	0	0	0	0	0	0	0	0	0	0	0	0	1
mwgecov2#2154	0	0	0	0	0	0	0	0	0	0	0	0	0	0	0	0	0	0	1
mwgecov2#2211	0	0	0	0	0	0	0	0	0	0	0	0	0	0	0	0	0	0	1
mwgecov2#2212	0	0	0	0	0	0	0	0	0	0	0	0	0	0	0	0	0	0	1
mwgecov2#2213	0	0	0	0	0	0	0	0	0	0	0	0	0	0	0	0	0	0	1
mwgecov2#2214	0	0	0	0	0	0	0	0	0	0	0	0	0	0	0	0	0	0	1
mwgecov2#2215	0	0	0	0	0	0	0	0	0	0	0	0	0	0	0	0	0	0	1
mwgecov2#2216	0	0	0	0	0	0	0	0	0	0	0	0	0	0	0	0	0	0	1
mwgecov2#2217	0	0	0	0	0	0	0	0	0	0	0	0	0	0	0	0	0	0	1
mwgecov2#2218	0	0	0	0	0	0	0	0	0	0	0	0	0	0	0	0	0	0	1
mwgecov2#2228	0	0	0	0	0	0	0	0	0	0	0	0	0	0	0	0	0	0	1
mwgecov2#2229	0	0	0	0	0	0	0	0	0	0	0	0	0	0	0	0	0	0	1
mwgecov2#2230	0	0	0	0	0	0	0	0	0	0	0	0	0	0	0	0	0	0	1
mwgecov2#2231	0	0	0	0	0	0	0	0	0	0	0	0	0	0	0	0	0	0	1
mwgecov2#2232	0	0	0	0	0	0	0	0	0	0	0	0	0	0	0	0	0	0	1
mwgecov2#2233	0	0	0	0	0	0	0	0	0	0	0	0	0	0	0	0	0	0	1
mwgecov2#2234	0	0	0	0	0	0	0	0	0	0	0	0	0	0	0	0	1	0	1
mwgecov2#2235	0	0	0	0	0	0	0	0	0	0	0	0	0	0	0	0	1	0	1
mwgecov2#2236	0	0	0	0	0	0	0	0	0	0	0	0	0	0	0	0	0	0	1
mwgecov2#2237	0	0	0	0	0	0	0	0	0	0	0	0	0	0	0	0	0	0	1
mwgecov2#2238	0	0	0	0	1	1	1	1	1	1	1	1	1	1	1	1	1	0	1
mwgecov2#2239	0	0	0	0	1	1	1	1	1	1	1	1	1	1	1	1	1	0	1
mwgecov2#2240	0	0	0	0	0	0	0	0	0	0	0	0	0	0	0	0	1	0	1
mwgecov2#2241	0	0	0	0	0	0	0	0	0	0	0	0	0	0	0	0	1	0	1
mwgecov2#2242	0	0	0	0	0	0	0	0	0	0	0	0	0	0	0	0	0	1	1
mwgecov2#2243	0	0	0	0	0	0	0	0	0	0	0	0	0	0	0	0	0	1	1
mwgecov2#2273	0	0	0	0	0	0	0	0	0	0	0	0	0	0	0	0	0	0	1
mwgecov2#2275	0	0	0	0	0	0	0	0	0	0	0	0	0	0	0	0	0	0	1
mwgecov2#2276	0	0	0	0	0	0	0	0	0	0	0	0	0	0	0	0	0	0	1
mwgecov2#2277	0	0	0	0	0	0	0	0	0	0	0	0	0	0	0	0	0	0	1
mwgecov2#2278	0	0	0	0	0	0	0	0	0	0	0	0	0	0	0	0	0	0	1
mwgecov2#2290	0	0	0	0	0	0	0	0	0	0	0	0	0	0	0	0	0	0	1
mwgecov2#2312	0	0	0	0	0	0	0	0	0	0	0	0	0	0	0	0	0	0	1
mwgecov2#2313	0	0	0	0	0	0	0	0	0	0	0	0	0	0	0	0	0	0	1
mwgecov2#2314	0	0	0	0	0	0	0	0	0	0	0	0	0	0	0	0	0	0	1
mwgecov2#2315	0	0	0	0	0	0	0	0	0	0	0	0	0	0	0	0	0	0	1
mwgecov2#2316	0	0	0	0	0	0	0	0	0	0	0	0	0	0	0	0	0	0	1
mwgecov2#2317	0	0	0	0	0	0	0	0	0	0	0	0	0	0	0	0	0	0	1
mwgecov2#2318	0	0	0	0	0	0	0	0	0	0	0	0	0	0	0	0	0	0	1
mwgecov2#2319	0	0	0	0	0	0	0	0	0	0	0	0	0	0	0	0	0	0	1
mwgecov2#2320	0	0	0	0	0	0	0	0	0	0	0	0	0	0	0	0	0	0	1
mwgecov2#2414	1	1	1	1	1	1	1	1	1	1	1	1	1	1	1	1	1	0	1
mwgecov2#2483	0	0	0	0	0	0	0	0	0	0	0	0	0	0	0	0	0	0	1
mwgecov2#2484	0	0	0	0	0	0	0	0	0	0	0	0	0	0	0	0	0	0	1
mwgecov2#2485	0	0	0	0	0	0	0	0	0	0	0	0	0	0	0	0	0	0	1
mwgecov2#2487	0	0	0	0	0	0	0	0	0	0	0	0	0	0	0	0	0	0	1
mwgecov2#2488	0	0	0	0	0	0	0	0	0	0	0	0	0	0	0	0	0	0	1
mwgecov2#2489	0	0	0	0	0	0	0	0	0	0	0	0	0	0	0	0	0	0	1
mwgecov2#2490	0	0	0	0	0	0	0	0	0	0	0	0	0	0	0	0	0	0	1
mwgecov2#2491	0	0	0	0	0	0	0	0	0	0	0	0	0	0	0	0	0	0	1
mwgecov2#2492	0	0	0	0	0	0	0	0	0	0	0	0	0	0	0	0	0	0	1
mwgecov2#2493	0	0	0	0	0	0	0	0	0	0	0	0	0	0	0	0	0	0	1
mwgecov2#2494	0	0	0	0	0	0	0	0	0	0	0	0	0	0	0	0	0	0	1
mwgecov2#2495	0	0	0	0	0	0	0	0	0	0	0	0	0	0	0	0	0	0	1
mwgecov2#2496	0	0	0	0	0	0	0	0	0	0	0	0	0	0	0	0	0	0	1
mwgecov2#2497	0	0	0	0	0	0	0	0	0	0	0	0	0	0	0	0	0	0	1
mwgecov2#2498	0	0	0	0	0	0	0	0	0	0	0	0	0	0	0	0	0	0	1
mwgecov2#2499	0	0	0	0	0	0	0	0	0	0	0	0	0	0	0	0	0	0	1
mwgecov2#2500	0	0	0	0	0	0	0	0	0	0	0	0	0	0	0	0	0	0	1
mwgecov2#2502	0	0	0	0	0	0	0	0	0	0	0	0	0	0	0	0	0	0	1
mwgecov2#2503	0	0	0	0	0	0	0	0	0	0	0	0	0	0	0	0	0	0	1
mwgecov2#2504	0	0	0	0	0	0	0	0	0	0	0	0	0	0	0	0	0	0	1
mwgecov2#2505	0	0	0	0	0	0	0	0	0	0	0	0	0	0	0	0	0	0	1
mwgecov2#2506	0	0	0	0	0	0	0	0	0	0	0	0	0	0	0	0	0	0	1
mwgecov2#2512	0	0	0	0	0	0	0	0	0	0	0	0	0	0	0	0	0	1	1
mwgecov2#2587	0	0	0	0	0	0	0	0	0	0	0	0	0	0	0	0	0	1	1
mwgecov2#2589	0	0	0	0	0	0	0	0	0	0	0	0	0	0	0	0	0	0	1
mwgecov2#2590	0	0	0	0	0	0	0	0	0	0	0	0	0	0	0	0	0	0	1
mwgecov2#2591	0	0	0	0	0	0	0	0	0	0	0	0	0	0	0	0	0	0	1
mwgecov2#2592	0	0	0	0	0	0	0	0	0	0	0	0	0	0	0	0	0	0	1
mwgecov2#2593	0	0	0	0	0	0	0	0	0	0	0	0	0	0	0	0	0	0	1
mwgecov2#2594	0	0	0	0	0	0	0	0	0	0	0	0	0	0	0	0	0	0	1
mwgecov2#2607	0	0	0	0	0	0	0	0	0	0	0	0	0	0	0	0	0	1	1
mwgecov2#2608	0	0	0	0	0	0	0	0	0	0	0	0	0	0	0	0	0	1	1
mwgecov2#2609	0	0	0	0	0	0	0	0	0	0	0	0	0	0	0	0	0	1	1
mwgecov2#2611	0	0	0	0	0	0	0	0	0	0	0	0	0	0	0	0	0	1	1
mwgecov2#2612	0	0	0	0	0	0	0	0	0	0	0	0	0	0	0	0	0	1	1
mwgecov2#2614	0	0	0	0	0	0	0	0	0	0	0	0	0	0	0	0	0	1	1
mwgecov2#2631	0	0	0	0	0	0	0	0	0	0	0	0	0	0	0	0	0	0	1
mwgecov2#2746	0	0	0	0	0	0	0	0	0	0	0	0	0	0	0	0	0	0	1
mwgecov2#2771	0	0	0	0	0	0	0	0	0	0	0	0	0	0	0	0	0	0	1
mwgecov2#2808	0	0	0	0	0	0	0	0	0	0	0	0	0	0	0	0	0	0	1
mwgecov2#2809	0	0	0	0	0	0	0	0	0	0	0	0	0	0	0	0	0	0	1
mwgecov2#2810	0	0	0	0	0	0	0	0	0	0	0	0	0	0	0	0	0	0	1
mwgecov2#2811	0	0	0	0	0	0	0	0	0	0	0	0	0	0	0	0	0	0	1
mwgecov2#2812	0	0	0	0	0	0	0	0	0	0	0	0	0	0	0	0	0	0	1
mwgecov2#2813	0	0	0	0	0	0	0	0	0	0	0	0	0	0	0	0	0	0	1
mwgecov2#2814	0	0	0	0	0	0	0	0	0	0	0	0	0	0	0	0	0	0	1
mwgecov2#2815	0	0	0	0	0	0	0	0	0	0	0	0	0	0	0	0	0	1	1
mwgecov2#2816	0	0	0	0	0	0	0	0	0	0	0	0	0	0	0	0	0	1	1
mwgecov2#2819	0	0	0	0	0	0	0	0	0	0	0	0	0	0	0	0	0	1	1
mwgecov2#2821	0	0	0	0	0	0	0	0	0	0	0	0	0	0	0	0	0	1	1
mwgecov2#2822	0	0	0	0	0	0	0	0	0	0	0	0	0	0	0	0	0	1	1
mwgecov2#2823	0	0	0	0	0	0	0	0	0	0	0	0	0	0	0	0	0	1	1
mwgecov2#2824	0	0	0	0	0	0	0	0	0	0	0	0	0	0	0	0	0	1	1
mwgecov2#2825	0	0	0	0	0	0	0	0	0	0	0	0	0	0	0	0	0	1	1
mwgecov2#2859	0	0	0	0	0	0	0	0	0	0	0	0	0	0	0	0	0	1	1
mwgecov2#2860	0	0	0	0	0	0	0	0	0	0	0	0	0	0	0	0	0	1	1
mwgecov2#2865	0	0	0	0	0	0	0	0	0	0	0	0	0	0	0	0	0	1	1
mwgecov2#2880	0	0	0	0	0	0	0	0	0	0	0	0	0	0	0	0	0	0	1
mwgecov2#2881	0	0	0	0	0	0	0	0	0	0	0	0	0	0	0	0	0	0	1
mwgecov2#2882	0	0	0	0	0	0	0	0	0	0	0	0	0	0	0	0	0	0	1
mwgecov2#2883	0	0	0	0	0	0	0	0	0	0	0	0	0	0	0	0	0	0	1
mwgecov2#2884	0	0	0	0	0	0	0	0	0	0	0	0	0	0	0	0	0	0	1
mwgecov2#2920	0	0	0	0	0	0	0	0	0	0	0	0	0	0	0	0	0	0	1
mwgecov2#2955	1	1	1	1	1	1	1	1	1	1	1	1	1	1	1	1	1	1	1
mwgecov2#2977	0	0	0	0	0	0	0	0	0	0	0	0	0	0	0	0	0	0	1
mwgecov2#3044	0	0	0	0	0	0	0	0	0	0	0	0	0	0	0	0	0	0	1
mwgecov2#3045	0	0	0	0	0	0	0	0	0	0	0	0	0	0	0	0	0	0	1
mwgecov2#3046	0	0	0	0	0	0	0	0	0	0	0	0	0	0	0	0	0	0	1
mwgecov2#3047	0	0	0	0	0	0	0	0	0	0	0	0	0	0	0	0	0	0	1
mwgecov2#3048	0	0	0	0	0	0	0	0	0	0	0	0	0	0	0	0	0	0	1
mwgecov2#3144	0	0	0	0	0	0	0	0	0	0	0	0	0	0	0	0	0	0	1
mwgecov2#3145	0	0	0	0	0	0	0	0	0	0	0	0	0	0	0	0	0	0	1
mwgecov2#3146	0	0	0	0	0	0	0	0	0	0	0	0	0	0	0	0	0	0	1
mwgecov2#3147	0	0	0	0	0	0	0	0	0	0	0	0	0	0	0	0	0	0	1
mwgecov2#3148	0	0	0	0	0	0	0	0	0	0	0	0	0	0	0	0	0	0	1
mwgecov2#3149	0	0	0	0	0	0	0	0	0	0	0	0	0	0	0	0	0	0	1
mwgecov2#3150	0	0	0	0	0	0	0	0	0	0	0	0	0	0	0	0	0	0	1
mwgecov2#3151	0	0	0	0	0	0	0	0	0	0	0	0	0	0	0	0	0	0	1
mwgecov2#3152	0	0	0	0	0	0	0	0	0	0	0	0	0	0	0	0	0	0	1
mwgecov2#3153	0	0	0	0	0	0	0	0	0	0	0	0	0	0	0	0	0	0	1
mwgecov2#3155	0	0	0	0	0	0	0	0	0	0	0	0	0	0	0	0	0	0	1
mwgecov2#3156	0	0	0	0	0	0	0	0	0	0	0	0	0	0	0	0	0	0	1
mwgecov2#3157	0	0	0	0	0	0	0	0	0	0	0	0	0	0	0	0	0	0	1
mwgecov2#3158	0	0	0	0	0	0	0	0	0	0	0	0	0	0	0	0	0	0	1
mwgecov2#3160	0	0	0	0	0	0	0	0	0	0	0	0	0	0	0	0	0	0	1
mwgecov2#3166	0	0	0	0	0	0	0	0	0	0	0	0	0	0	0	0	0	1	1
mwgecov2#3198	0	0	0	0	0	0	0	0	0	0	0	0	0	0	0	0	0	1	1
mwgecov2#3199	0	0	0	0	0	0	0	0	0	0	0	0	0	0	0	0	0	1	1
mwgecov2#3200	0	0	0	0	0	0	0	0	0	0	0	0	0	0	0	0	0	1	1
mwgecov2#3201	0	0	0	0	0	0	0	0	0	0	0	0	0	0	0	0	0	1	1
mwgecov2#3202	0	0	0	0	0	0	0	0	0	0	0	0	0	0	0	0	0	1	1
mwgecov2#3203	0	0	0	0	0	0	0	0	0	0	0	0	0	0	0	0	0	1	1
mwgecov2#3204	0	0	0	0	0	0	0	0	0	0	0	0	0	0	0	0	0	1	1
mwgecov2#3205	0	0	0	0	0	0	0	0	0	0	0	0	0	0	0	0	0	1	1
mwgecov2#3262	0	0	0	0	0	0	0	0	0	0	0	0	0	0	0	0	0	1	1
mwgecov2#3263	0	0	0	0	0	0	0	0	0	0	0	0	0	0	0	0	0	1	1
mwgecov2#3264	0	0	0	0	0	0	0	0	0	0	0	0	0	0	0	0	0	1	1
mwgecov2#3298	0	0	0	0	0	0	0	0	0	0	0	0	0	0	0	0	0	0	1
mwgecov2#3299	0	0	0	0	0	0	0	0	0	0	0	0	0	0	0	0	0	0	1
mwgecov2#3358	0	0	0	0	0	0	0	0	0	0	0	0	0	0	0	0	0	0	1
mwgecov2#3368	0	0	0	0	0	0	0	0	0	0	0	0	0	0	0	0	0	0	1
mwgecov2#3369	0	0	0	0	0	0	0	0	0	0	0	0	0	0	0	0	0	0	1
mwgecov2#3386	0	0	0	0	0	0	0	0	0	0	0	0	0	0	0	0	0	0	1
mwgecov2#3387	0	0	0	0	0	0	0	0	0	0	0	0	0	0	0	0	0	0	1
mwgecov2#3388	0	0	0	0	0	0	0	0	0	0	0	0	0	0	0	0	0	0	1
mwgecov2#3389	0	0	0	0	0	0	0	0	0	0	0	0	0	0	0	0	0	0	1
mwgecov2#3390	0	0	0	0	0	0	0	0	0	0	0	0	0	0	0	0	0	0	1
mwgecov2#3391	0	0	0	0	0	0	0	0	0	0	0	0	0	0	0	0	0	0	1
mwgecov2#3392	0	0	0	0	0	0	0	0	0	0	0	0	0	0	0	0	0	0	1
mwgecov2#3393	0	0	0	0	0	0	0	0	0	0	0	0	0	0	0	0	0	0	1
mwgecov2#3394	0	0	0	0	0	0	0	0	0	0	0	0	0	0	0	0	0	0	1
mwgecov2#3401	0	0	0	0	0	0	0	0	0	0	0	0	0	0	0	0	0	1	1
mwgecov2#3404	0	0	0	1	0	0	0	0	0	0	0	0	0	0	0	0	0	0	1
mwgecov2#3431	0	0	0	0	0	0	0	0	0	0	0	0	0	0	0	0	0	0	1
mwgecov2#3432	0	0	0	0	0	0	0	0	0	0	0	0	0	0	0	0	0	0	1
mwgecov2#3433	0	0	0	0	0	0	0	0	0	0	0	0	0	0	0	0	0	0	1
mwgecov2#3434	0	0	0	0	0	0	0	0	0	0	0	0	0	0	0	0	0	0	1
mwgecov2#3435	0	0	0	0	0	0	0	0	0	0	0	0	0	0	0	0	0	0	1
mwgecov2#3436	0	0	0	0	0	0	0	0	0	0	0	0	0	0	0	0	0	0	1
mwgecov2#3437	0	0	0	0	0	0	0	0	0	0	0	0	0	0	0	0	0	0	1
mwgecov2#3438	0	0	0	0	0	0	0	0	0	0	0	0	0	0	0	0	0	0	1
mwgecov2#3439	0	0	0	0	0	0	0	0	0	0	0	0	0	0	0	0	0	0	1
mwgecov2#3440	0	0	0	0	0	0	0	0	0	0	0	0	0	0	0	0	0	0	1
mwgecov2#3441	0	0	0	0	0	0	0	0	0	0	0	0	0	0	0	0	0	0	1
mwgecov2#3442	0	0	0	0	0	0	0	0	0	0	0	0	0	0	0	0	0	0	1
mwgecov2#3455	0	0	0	0	0	0	0	0	0	0	0	0	0	0	0	0	0	0	1
mwgecov2#3468	0	0	0	0	0	0	0	0	0	0	0	0	0	0	0	0	0	0	1
mwgecov2#3501	0	0	0	0	0	0	0	0	0	0	0	0	0	0	0	0	0	0	1
mwgecov2#3502	0	0	0	0	0	0	0	0	0	0	0	0	0	0	0	0	0	0	1
mwgecov2#3503	0	0	0	0	0	0	0	0	0	0	0	0	0	0	0	0	0	0	1
mwgecov2#3504	0	0	0	0	0	0	0	0	0	0	0	0	0	0	0	0	0	0	1
mwgecov2#3523	0	0	0	0	0	0	0	0	0	0	0	0	0	0	0	0	0	0	1
mwgecov2#3524	0	0	0	0	0	0	0	0	0	0	0	0	0	0	0	0	0	0	1
mwgecov2#3525	0	0	0	0	0	0	0	0	0	0	0	0	0	0	0	0	0	0	1
mwgecov2#3526	0	0	0	0	0	0	0	0	0	0	0	0	0	0	0	0	0	0	1
mwgecov2#3527	0	0	0	0	0	0	0	0	0	0	0	0	0	0	0	0	0	0	1
mwgecov2#3528	0	0	0	0	0	0	0	0	0	0	0	0	0	0	0	0	0	0	1
mwgecov2#3529	0	0	0	0	0	0	0	0	0	0	0	0	0	0	0	0	0	0	1
mwgecov2#3530	0	0	0	0	0	0	0	0	0	0	0	0	0	0	0	0	0	0	1
mwgecov2#3531	0	0	0	0	0	0	0	0	0	0	0	0	0	0	0	0	0	0	1
mwgecov2#3613	0	0	0	0	0	0	0	0	0	0	0	0	0	0	0	0	0	0	1
mwgecov2#3614	0	0	0	0	0	0	0	0	0	0	0	0	0	0	0	0	0	0	1
mwgecov2#3633	0	0	0	0	0	0	0	0	0	0	0	0	0	0	0	0	0	0	0
mwgecov2#3665	0	0	0	0	0	0	0	0	0	0	0	0	0	0	0	0	0	0	1
mwgecov2#3725	0	0	0	0	0	0	0	0	0	0	0	0	0	0	0	0	0	0	1
mwgecov2#3733	0	0	0	0	0	0	0	0	0	0	0	0	0	0	0	0	0	1	1
mwgecov2#3767	0	0	0	0	0	0	0	0	0	0	0	0	0	0	0	0	0	1	1
mwgecov2#3785	0	0	0	0	0	0	0	0	0	0	0	0	0	0	0	0	0	0	1
mwgecov2#3822	0	0	0	0	0	0	0	0	0	0	0	0	0	0	0	0	0	1	1
mwgecov2#3858	0	0	0	0	0	0	0	0	0	0	0	0	0	0	0	0	0	0	1
mwgecov2#3859	0	0	0	0	0	0	0	0	0	0	0	0	0	0	0	0	0	0	1
mwgecov2#3860	0	0	0	0	0	0	0	0	0	0	0	0	0	0	0	0	0	0	1
mwgecov2#3861	0	0	0	0	0	0	0	0	0	0	0	0	0	0	0	0	0	0	1
mwgecov2#3862	0	0	0	0	0	0	0	0	0	0	0	0	0	0	0	0	0	0	1
mwgecov2#3863	0	0	0	0	0	0	0	0	0	0	0	0	0	0	0	0	0	0	0
mwgecov2#3864	0	0	0	0	0	0	0	0	0	0	0	0	0	0	0	0	0	0	1
mwgecov2#3865	0	0	0	0	0	0	0	0	0	0	0	0	0	0	0	0	0	0	1
mwgecov2#3926	0	0	0	0	0	0	0	0	0	0	0	0	0	0	0	0	0	0	1
mwgecov2#3927	0	0	0	0	0	0	0	0	0	0	0	0	0	0	0	0	0	0	1
mwgecov2#4027	0	0	0	0	0	0	0	0	0	0	0	0	0	0	0	0	0	0	1
mwgecov2#4028	0	0	0	0	0	0	0	0	0	0	0	0	0	0	0	0	0	0	1
mwgecov2#4029	0	0	0	0	0	0	0	0	0	0	0	0	0	0	0	0	0	0	1
mwgecov2#4030	0	0	0	0	0	0	0	0	0	0	0	0	0	0	0	0	0	0	1
mwgecov2#4034	0	0	0	0	0	0	0	0	0	0	0	0	0	0	0	0	0	0	1
mwgecov2#4035	0	0	0	0	0	0	0	0	0	0	0	0	0	0	0	0	0	0	1
mwgecov2#4036	0	0	0	0	0	0	0	0	0	0	0	0	0	0	0	0	0	0	1
mwgecov2#4037	0	0	0	0	0	0	0	0	0	0	0	0	0	0	0	0	0	0	1
mwgecov2#4038	0	0	0	0	0	0	0	0	0	0	0	0	0	0	0	0	0	0	1
mwgecov2#4039	0	0	0	0	0	0	0	0	0	0	0	0	0	0	0	0	0	0	1
mwgecov2#4040	0	0	0	0	0	0	0	0	0	0	0	0	0	0	0	0	0	0	1
mwgecov2#4041	0	0	0	0	0	0	0	0	0	0	0	0	0	0	0	0	0	0	1
mwgecov2#4042	0	0	0	0	0	0	0	0	0	0	0	0	0	0	0	0	0	0	1
mwgecov2#4043	0	0	0	0	0	0	0	0	0	0	0	0	0	0	0	0	0	1	0
mwgecov2#4044	0	0	0	0	0	0	0	0	0	0	0	0	0	0	0	0	0	1	1
mwgecov2#4045	0	0	0	0	0	0	0	0	0	0	0	0	0	0	0	0	0	1	1
mwgecov2#4046	0	0	0	0	0	0	0	0	0	0	0	0	0	0	0	0	0	1	1
mwgecov2#4047	0	0	0	0	0	0	0	0	0	0	0	0	0	0	0	0	0	1	1
mwgecov2#4048	0	0	0	0	0	0	0	0	0	0	0	0	0	0	0	0	0	1	1
mwgecov2#4049	0	0	0	0	0	0	0	0	0	0	0	0	0	0	0	0	0	1	1
mwgecov2#4050	0	0	0	0	0	0	0	0	0	0	0	0	0	0	0	0	0	1	1
mwgecov2#4051	0	0	0	0	0	0	0	0	0	0	0	0	0	0	0	0	0	1	1
mwgecov2#4052	0	0	0	0	0	0	0	0	0	0	0	0	0	0	0	0	0	1	1
mwgecov2#4054	0	0	0	0	0	0	0	0	0	0	0	0	0	0	0	0	0	0	1
mwgecov2#4055	0	0	0	0	0	0	0	0	0	0	0	0	0	0	0	0	0	0	1
mwgecov2#4056	0	0	0	0	0	0	0	0	0	0	0	0	0	0	0	0	0	0	1
mwgecov2#4057	0	0	0	0	0	0	0	0	0	0	0	0	0	0	0	0	0	0	1
mwgecov2#4058	0	0	0	0	0	0	0	0	0	0	0	0	0	0	0	0	0	0	1
mwgecov2#4059	0	0	0	0	0	0	0	0	0	0	0	0	0	0	0	0	0	0	1
mwgecov2#4060	0	0	0	0	0	0	0	0	0	0	0	0	0	0	0	0	0	0	1
mwgecov2#4061	0	0	0	0	0	0	0	0	0	0	0	0	0	0	0	0	0	0	1
mwgecov2#4062	0	0	0	0	0	0	0	0	0	0	0	0	0	0	0	0	0	0	1
mwgecov2#4063	0	0	0	0	0	0	0	0	0	0	0	0	0	0	0	0	0	0	1
mwgecov2#4064	0	0	0	0	0	0	0	0	0	0	0	0	0	0	0	0	0	0	1
mwgecov2#4065	0	0	0	0	0	0	0	0	0	0	0	0	0	0	0	0	0	0	1
mwgecov2#4066	0	0	0	0	0	0	0	0	0	0	0	0	0	0	0	0	0	0	1
mwgecov2#4067	0	0	0	0	0	0	0	0	0	0	0	0	0	0	0	0	0	0	1
mwgecov2#4092	0	0	0	0	0	0	0	0	0	0	0	0	0	0	0	0	0	0	1
mwgecov2#4100	0	0	0	0	0	0	0	0	0	0	0	0	0	0	0	0	0	0	1
mwgecov2#4101	0	0	0	0	0	0	0	0	0	0	0	0	0	0	0	0	0	0	1
mwgecov2#4102	0	0	0	0	0	0	0	0	0	0	0	0	0	0	0	0	0	0	1
mwgecov2#4103	0	0	0	0	0	0	0	0	0	0	0	0	0	0	0	0	0	0	1
mwgecov2#4104	0	0	0	0	0	0	0	0	0	0	0	0	0	0	0	0	0	0	1
mwgecov2#4106	0	0	0	0	0	0	0	0	0	0	0	0	0	0	0	0	0	0	1
mwgecov2#4107	0	0	0	0	0	0	0	0	0	0	0	0	0	0	0	0	0	0	1
mwgecov2#4108	0	0	0	0	0	0	0	0	0	0	0	0	0	0	0	0	0	0	1
mwgecov2#4109	0	0	0	0	0	0	0	0	0	0	0	0	0	0	0	0	0	0	1
mwgecov2#4139	0	0	0	0	0	0	0	0	0	0	0	0	0	0	0	0	0	0	1
mwgecov2#4160	1	1	1	1	1	1	1	1	1	1	1	1	1	1	1	1	1	1	1
mwgecov2#0001	1	1	1	1	1	1	1	1	1	1	1	1	1	1	1	1	1	1	1
mwgecov2#0002	1	1	1	1	1	1	1	1	1	1	1	1	1	1	1	1	1	1	1
mwgecov2#0003	1	1	1	1	1	1	1	1	1	1	1	1	1	1	1	1	1	1	1
mwgecov2#0004	1	1	1	1	1	1	1	1	1	1	1	1	1	1	1	1	1	1	1
mwgecov2#0005	1	1	1	1	1	1	1	1	1	1	1	1	1	1	1	1	1	1	1
mwgecov2#0006	1	1	1	1	1	1	1	1	1	1	1	1	1	1	1	1	1	1	1
mwgecov2#0007	1	1	1	1	1	1	1	1	1	1	1	1	1	1	1	1	1	1	1
mwgecov2#0008	1	1	1	1	1	1	1	1	1	1	1	1	1	1	1	1	1	1	1
mwgecov2#0009	1	1	1	1	1	1	1	1	1	1	1	1	1	1	1	1	1	1	1
mwgecov2#0010	1	1	1	1	1	1	1	1	1	1	1	1	1	1	1	1	1	1	1
mwgecov2#0011	1	1	1	1	1	1	1	1	1	1	1	1	1	1	1	1	1	1	1
mwgecov2#0012	1	1	1	1	1	1	1	1	1	1	1	1	1	1	1	1	1	1	1
mwgecov2#0013	1	1	1	1	1	1	1	1	1	1	1	1	1	1	1	1	1	1	1
mwgecov2#0014	1	1	1	1	1	1	1	1	1	1	1	1	1	1	1	1	1	1	1
mwgecov2#0015	1	1	1	1	1	1	1	1	1	1	1	1	1	1	1	1	1	1	1
mwgecov2#0019	1	1	1	1	1	1	1	1	1	1	1	1	1	1	1	1	1	1	1
mwgecov2#0020	1	1	1	1	1	1	1	1	1	1	1	1	1	1	1	1	1	1	1
mwgecov2#4161	1	1	1	1	1	1	1	1	1	1	1	1	1	1	1	1	1	1	1
mwgecov2#4163	1	1	1	1	1	1	1	1	1	1	1	1	1	1	1	1	1	1	0
mwgecov2#5388	1	1	1	1	1	1	1	1	1	1	1	1	1	1	1	1	1	1	0
mwgecov2#4164	1	1	1	1	1	1	1	1	1	1	1	1	1	1	1	1	1	1	0
mwgecov2#4165	1	1	1	1	1	1	1	1	1	1	1	1	1	1	1	1	1	1	0
mwgecov2#5389	1	1	1	1	1	1	1	1	1	1	1	1	1	1	1	1	1	1	0
mwgecov2#0021	1	1	1	1	1	1	0	0	1	1	1	1	1	1	0	1	1	1	1
mwgecov2#4166	1	1	1	1	1	1	1	1	1	0	1	1	1	1	1	1	1	1	1
mwgecov2#0022	1	1	1	1	1	1	1	1	1	1	1	1	1	1	1	1	1	1	1
mwgecov2#0023	1	1	1	1	1	1	1	1	1	1	1	1	1	1	1	1	1	1	1
mwgecov2#0024	1	1	1	1	1	1	1	1	1	1	1	1	1	1	1	1	1	1	1
mwgecov2#0025	1	1	1	1	1	1	1	1	1	1	1	1	1	1	1	1	1	1	1
mwgecov2#0026	1	1	1	1	1	1	1	1	1	1	1	1	1	1	1	1	1	1	1
mwgecov2#0027	1	1	1	1	1	1	1	1	1	1	1	1	1	1	1	1	1	0	1
mwgecov2#0028	1	1	1	1	1	1	1	1	1	1	1	1	1	1	1	1	1	1	1
mwgecov2#0029	1	1	1	1	1	1	1	1	1	1	1	1	1	1	1	1	1	1	1
mwgecov2#0030	1	1	1	1	1	1	1	1	1	1	1	1	1	1	1	1	1	1	1
mwgecov2#5390	1	1	1	1	1	1	1	1	1	1	1	1	1	1	1	1	1	1	1
mwgecov2#0031	1	1	1	1	1	1	1	1	1	1	1	1	1	1	1	1	1	1	1
mwgecov2#0032	1	1	1	1	1	1	1	1	1	1	1	1	1	1	1	1	1	1	1
mwgecov2#0033	1	1	1	1	1	1	1	1	1	1	1	1	1	1	1	1	1	1	1
mwgecov2#0034	1	1	1	1	1	1	1	1	1	1	1	1	1	1	1	1	1	1	1
mwgecov2#0035	1	1	1	1	1	1	1	1	1	1	1	1	1	1	1	1	1	1	1
mwgecov2#0036	1	1	1	1	1	1	1	1	1	1	1	1	1	1	1	1	1	1	1
mwgecov2#0037	1	1	1	1	1	1	1	1	1	1	1	1	1	1	1	1	1	1	1
mwgecov2#0038	1	1	1	1	1	1	1	1	1	1	1	1	1	1	1	1	1	1	1
mwgecov2#0039	1	1	1	1	1	1	1	1	1	1	1	1	1	1	1	1	1	1	1
mwgecov2#0040	1	1	1	1	1	1	1	1	1	1	1	1	1	1	1	1	1	1	1
mwgecov2#4167	1	1	1	1	1	1	1	1	1	1	1	1	1	1	1	1	1	1	1
mwgecov2#0041	1	1	1	1	1	1	1	1	1	1	1	1	1	1	1	1	1	1	1
mwgecov2#0042	1	1	1	1	1	1	1	1	1	1	1	1	1	1	1	1	1	1	1
mwgecov2#0043	1	1	1	1	1	1	1	1	1	1	1	1	1	1	1	1	1	1	1
mwgecov2#0044	1	1	1	1	1	1	1	1	1	1	1	1	1	1	1	1	1	1	1
mwgecov2#5391	1	1	1	1	1	1	1	1	1	1	1	1	1	1	1	1	1	1	0
mwgecov2#5392	1	1	1	1	1	1	1	1	1	1	1	1	1	1	1	1	1	1	0
mwgecov2#0045	1	1	1	1	1	1	1	1	1	1	1	1	1	1	1	1	1	1	1
mwgecov2#0046	1	1	1	1	1	1	1	1	1	1	1	1	1	1	1	1	1	1	1
mwgecov2#0047	1	1	1	1	1	1	1	1	1	1	1	1	1	1	1	1	1	1	1
mwgecov2#0048	1	1	1	1	1	1	1	1	1	1	1	1	1	1	1	1	1	1	1
mwgecov2#0049	1	1	1	1	1	1	1	1	1	1	1	1	1	1	1	1	1	1	1
mwgecov2#0050	1	1	1	1	1	1	1	1	1	1	1	1	1	1	1	1	1	1	1
mwgecov2#0051	1	1	1	1	1	1	1	1	1	1	1	1	1	1	1	1	1	1	1
mwgecov2#0052	1	1	1	1	1	1	1	1	1	1	1	1	1	1	1	1	1	1	1
mwgecov2#4168	1	1	1	1	1	1	1	1	1	1	1	1	1	1	1	1	1	0	0
mwgecov2#0054	1	1	1	1	1	1	1	1	1	1	1	1	1	1	1	1	1	1	1
mwgecov2#0055	1	1	1	1	1	1	1	1	1	1	1	1	1	1	1	1	1	1	1
mwgecov2#0056	1	1	1	1	1	1	1	1	1	1	1	1	1	1	1	1	1	1	1
mwgecov2#0057	1	1	1	1	1	1	1	1	1	1	1	1	1	1	1	1	1	1	1
mwgecov2#0058	1	1	1	1	1	1	1	1	1	1	1	1	1	1	1	1	1	1	1
mwgecov2#0059	1	1	1	1	1	1	1	1	1	1	1	1	1	1	1	1	1	1	1
mwgecov2#0060	1	1	1	1	1	1	1	1	1	1	1	1	1	1	1	1	1	1	1
mwgecov2#0061	1	1	1	1	1	1	1	1	1	1	1	1	1	1	1	1	1	1	1
mwgecov2#0062	1	1	1	1	1	1	1	1	1	1	1	1	1	1	1	1	1	1	1
mwgecov2#0063	1	1	1	1	1	1	1	1	1	1	1	1	1	1	1	1	1	1	1
mwgecov2#0064	1	1	1	1	1	1	1	1	1	1	1	1	1	1	1	1	1	1	1
mwgecov2#4169	1	1	1	1	1	1	1	1	1	1	1	1	1	1	1	1	1	1	0
mwgecov2#0065	1	1	1	1	1	1	1	1	1	1	1	1	1	1	1	1	1	1	1
mwgecov2#0067	1	1	1	1	1	1	1	1	1	1	1	1	1	1	1	1	1	1	1
mwgecov2#0068	1	1	1	1	1	1	1	1	1	1	1	1	1	1	1	1	1	1	1
mwgecov2#0069	1	1	1	1	1	1	1	1	1	1	1	1	1	1	1	1	1	1	1
mwgecov2#0070	1	1	1	1	1	1	1	1	1	1	1	1	1	1	1	1	1	1	1
mwgecov2#0071	1	1	1	1	1	1	1	1	1	1	1	1	1	1	1	1	1	1	1
mwgecov2#0072	1	1	1	1	1	1	1	1	1	1	1	1	1	1	1	1	1	1	1
mwgecov2#4170	1	1	1	1	1	1	1	1	1	1	1	1	1	1	1	1	1	1	1
mwgecov2#0073	1	1	1	1	1	1	1	1	1	1	1	1	1	1	1	1	1	1	1
mwgecov2#0074	1	1	1	1	1	1	1	1	1	1	1	1	1	1	1	1	1	1	1
mwgecov2#0075	1	1	1	1	1	1	1	1	1	1	1	1	1	1	1	1	1	1	1
mwgecov2#0076	1	1	1	1	1	1	1	1	1	1	1	1	1	1	1	1	1	1	1
mwgecov2#0077	1	1	1	1	1	1	1	1	1	1	1	1	1	1	1	1	1	1	1
mwgecov2#0078	1	1	1	1	1	1	1	1	1	1	1	1	1	1	1	1	1	1	1
mwgecov2#0079	1	1	1	1	1	1	1	1	1	1	1	1	1	1	1	1	1	1	1
mwgecov2#0080	1	1	1	1	1	1	1	1	1	1	1	1	1	1	1	1	1	1	1
mwgecov2#0081	1	1	1	1	1	1	1	1	1	1	1	1	1	1	1	1	1	1	1
mwgecov2#0082	1	1	1	1	1	1	1	1	1	1	1	1	1	1	1	1	1	1	1
mwgecov2#0083	1	1	1	1	1	1	1	1	1	1	1	1	1	1	1	1	1	1	1
mwgecov2#0084	1	1	1	1	1	1	1	1	1	1	1	1	1	1	1	1	1	1	1
mwgecov2#0085	1	1	1	1	1	1	1	1	1	1	1	1	1	1	1	1	1	1	1
mwgecov2#0086	1	1	1	1	1	1	1	1	1	1	1	1	1	1	1	1	1	1	1
mwgecov2#0087	1	1	1	1	1	1	1	1	1	1	1	1	1	1	1	1	1	1	1
mwgecov2#0088	1	1	1	1	1	1	1	1	1	1	1	1	1	1	1	1	1	1	1
mwgecov2#0089	1	1	1	1	1	1	1	1	1	1	1	1	1	1	1	1	1	1	1
mwgecov2#0090	1	1	1	1	1	1	1	1	1	0	1	1	1	1	1	1	1	1	1
mwgecov2#0091	1	1	0	1	1	1	1	0	1	0	1	1	1	1	0	1	1	1	1
mwgecov2#0092	1	1	1	1	1	1	1	1	1	1	1	1	1	1	1	1	1	1	1
mwgecov2#0093	1	1	0	1	1	1	1	1	1	1	1	1	1	1	1	1	1	1	1
mwgecov2#0094	1	1	0	1	1	1	1	1	1	1	1	1	1	1	0	1	1	1	1
mwgecov2#0095	1	1	0	1	1	1	1	1	1	1	1	1	1	1	0	1	1	1	1
mwgecov2#5394	1	1	0	1	1	1	1	1	1	1	1	1	1	1	0	1	1	1	1
mwgecov2#0096	1	1	1	1	1	1	1	1	1	1	1	1	1	1	0	1	1	1	1
mwgecov2#0097	1	1	1	1	1	1	1	1	1	0	1	1	1	1	1	1	1	1	1
mwgecov2#0098	1	1	1	1	1	1	1	1	1	1	1	1	1	1	1	1	1	1	1
mwgecov2#5395	1	1	1	1	1	1	1	1	1	1	1	1	1	1	1	1	1	1	1
mwgecov2#0099	1	1	1	1	1	1	1	1	1	1	1	1	1	1	1	1	1	1	1
mwgecov2#0100	1	1	1	1	1	1	1	1	1	1	1	1	1	1	1	1	1	1	1
mwgecov2#0101	1	1	1	1	1	1	1	1	1	1	1	1	1	1	1	1	1	1	1
mwgecov2#0102	1	1	1	1	1	1	1	1	1	1	1	1	1	1	1	1	1	1	1
mwgecov2#0103	1	1	1	1	1	1	1	1	1	1	1	1	1	1	1	1	1	1	1
mwgecov2#0104	1	1	1	1	1	1	1	1	1	1	1	1	1	1	1	1	1	1	1
mwgecov2#0105	1	1	1	1	1	1	1	1	1	1	1	1	1	1	1	1	1	1	1
mwgecov2#0106	1	1	1	1	1	1	1	1	1	1	1	1	1	1	1	1	1	1	1
mwgecov2#0107	1	1	1	1	1	1	1	1	1	1	1	1	1	1	1	1	1	1	1
mwgecov2#0108	1	1	1	1	1	1	1	1	1	1	1	1	1	1	1	1	1	1	1
mwgecov2#0109	1	1	1	1	1	1	1	1	1	1	1	1	1	1	1	1	1	1	1
mwgecov2#0110	1	1	1	1	1	1	1	1	1	1	1	1	1	1	1	1	1	1	1
mwgecov2#0111	1	1	1	1	1	1	1	1	1	1	1	1	1	1	1	1	1	1	1
mwgecov2#0112	1	1	1	1	1	1	1	1	1	1	1	1	1	1	1	1	1	1	1
mwgecov2#0113	1	1	1	1	1	1	1	1	1	0	1	1	1	1	1	1	1	1	1
mwgecov2#0114	1	1	1	1	1	1	1	1	1	1	1	1	1	1	1	1	1	1	1
mwgecov2#0115	1	1	1	1	1	1	1	1	1	1	1	1	1	1	1	1	1	1	1
mwgecov2#0116	1	1	1	1	1	1	1	1	1	1	1	1	1	1	1	1	1	1	1
mwgecov2#0117	1	1	1	1	1	1	1	1	1	1	1	1	1	1	1	1	1	1	1
mwgecov2#0118	1	1	1	1	1	1	1	1	1	1	1	1	1	1	1	1	1	1	1
mwgecov2#0119	1	1	1	1	1	1	1	1	1	1	1	1	1	1	1	1	1	1	1
mwgecov2#0120	1	1	1	1	1	1	1	1	1	1	1	1	1	1	1	1	1	1	1
mwgecov2#0121	1	1	1	1	1	1	1	1	1	1	1	1	1	1	1	1	1	1	1
mwgecov2#0122	1	1	1	1	1	1	1	1	1	1	1	1	1	1	1	1	1	1	1
mwgecov2#0123	1	1	1	1	1	1	1	1	1	1	1	1	1	1	1	1	1	1	1
mwgecov2#0124	1	1	1	1	1	1	1	1	1	1	1	1	1	1	1	1	1	1	1
mwgecov2#0125	1	1	1	1	1	1	1	1	1	1	1	1	1	1	1	1	1	0	1
mwgecov2#0126	1	1	1	1	1	1	1	1	1	1	1	1	1	1	1	1	1	1	1
mwgecov2#0127	1	1	1	1	1	1	1	1	1	1	1	1	1	1	1	1	1	1	1
mwgecov2#4171	1	1	1	1	1	1	1	1	1	1	1	1	1	1	1	1	1	1	0
mwgecov2#5396	1	1	1	1	1	1	1	1	1	1	1	1	1	1	1	1	1	1	0
mwgecov2#4172	1	1	1	1	1	1	1	1	1	1	1	1	1	1	1	1	1	0	0
mwgecov2#4173	1	1	1	1	1	1	1	1	1	1	1	1	1	1	1	1	1	1	0
mwgecov2#5397	1	1	1	1	1	1	1	1	1	1	1	1	1	1	1	1	1	1	0
mwgecov2#4175	1	1	1	1	1	1	1	1	1	1	1	1	1	1	1	1	1	1	0
mwgecov2#4176	1	1	1	1	1	1	1	1	1	1	1	1	1	1	1	1	1	1	0
mwgecov2#0135	1	1	1	1	1	1	1	1	1	1	1	1	1	1	1	1	1	1	1
mwgecov2#0136	1	1	1	1	1	1	1	1	1	1	1	1	1	1	1	1	1	1	1
mwgecov2#0137	1	1	1	1	1	1	1	0	1	1	1	1	1	1	1	1	1	1	1
mwgecov2#0138	1	1	1	1	1	1	1	1	1	1	1	1	1	1	0	1	1	1	1
mwgecov2#0139	1	1	1	1	1	1	1	1	1	1	1	1	1	1	1	1	1	1	1
mwgecov2#0140	1	1	1	1	1	1	1	1	1	1	1	1	1	1	1	1	1	1	1
mwgecov2#0141	1	1	1	1	1	1	1	1	1	1	1	1	1	1	1	1	1	1	1
mwgecov2#0142	1	1	1	1	1	1	1	1	1	1	1	1	1	1	1	1	1	1	1
mwgecov2#0143	1	1	1	1	1	1	1	1	1	1	1	1	1	1	1	1	1	1	1
mwgecov2#0144	1	1	1	1	1	1	1	1	1	1	1	1	1	1	1	1	1	1	1
mwgecov2#0145	1	1	1	1	1	1	1	1	1	1	1	1	1	1	1	1	1	1	1
mwgecov2#4177	1	1	1	1	1	1	1	1	1	1	1	1	1	1	1	1	1	1	1
mwgecov2#0146	1	1	1	1	1	1	1	1	1	1	1	1	1	1	1	1	1	1	1
mwgecov2#0147	1	1	1	1	1	1	1	1	1	1	1	1	1	1	1	1	1	1	1
mwgecov2#0148	1	1	1	1	1	1	1	1	1	1	1	1	1	1	1	1	1	1	1
mwgecov2#0149	1	1	1	1	1	1	1	1	1	1	1	1	1	1	1	1	1	1	1
mwgecov2#0150	1	1	1	1	1	1	1	1	1	1	1	1	1	1	1	1	1	1	1
mwgecov2#0151	1	1	1	1	1	1	1	1	1	1	1	1	1	1	1	1	1	1	1
mwgecov2#0152	1	1	1	1	1	1	1	1	1	1	1	1	1	1	1	1	1	1	1
mwgecov2#0153	1	1	1	1	1	1	1	1	1	1	1	1	1	1	1	1	1	1	1
mwgecov2#0154	1	1	1	1	1	1	1	1	1	1	1	1	1	1	1	1	1	1	1
mwgecov2#0155	1	1	1	1	1	1	1	1	1	1	1	1	1	1	1	1	1	1	1
mwgecov2#0158	1	1	1	1	1	1	1	1	1	1	1	1	1	1	1	1	1	1	1
mwgecov2#0159	1	1	1	1	1	1	1	1	1	1	1	1	1	1	1	1	1	1	1
mwgecov2#0160	1	1	1	1	1	1	1	1	1	1	1	1	1	1	1	1	1	1	1
mwgecov2#0161	1	1	1	1	1	1	1	1	1	1	1	1	1	1	1	1	1	1	1
mwgecov2#0162	1	1	1	1	1	1	1	1	1	1	1	1	1	1	1	1	1	1	1
mwgecov2#0163	1	1	1	1	1	1	1	1	1	1	1	1	1	1	1	1	1	1	1
mwgecov2#0164	1	1	1	1	1	1	1	1	1	1	1	1	1	1	0	1	1	1	1
mwgecov2#0165	1	1	1	1	1	1	1	1	1	1	1	1	1	1	1	1	1	1	1
mwgecov2#0166	1	1	1	1	1	1	1	1	1	1	1	1	1	1	1	1	1	1	1
mwgecov2#0167	1	1	1	1	1	1	1	1	1	1	1	1	1	1	1	1	1	1	1
mwgecov2#0168	1	1	1	1	1	1	1	1	1	1	1	1	1	1	1	1	1	1	1
mwgecov2#0169	1	1	0	1	1	1	1	0	1	1	1	1	1	0	0	1	1	1	1
mwgecov2#0170	1	1	0	1	0	1	1	1	1	1	1	1	1	1	0	1	1	1	1
mwgecov2#0171	1	1	0	1	1	1	1	1	1	1	1	1	1	1	1	1	1	1	1
mwgecov2#0172	1	1	1	1	1	1	1	1	1	1	1	1	1	1	1	1	1	1	1
mwgecov2#0173	1	1	1	1	1	1	1	1	1	1	1	1	1	1	1	1	1	1	1
mwgecov2#0174	1	1	1	1	1	1	1	1	1	1	1	1	1	1	1	1	1	1	1
mwgecov2#0175	1	1	1	1	1	1	1	1	1	1	1	1	1	1	1	1	1	1	1
mwgecov2#0176	1	1	1	1	1	1	1	1	1	1	1	1	1	1	1	1	1	1	1
mwgecov2#0177	1	1	1	1	1	1	1	1	1	1	1	1	1	1	1	1	1	1	1
mwgecov2#0178	1	1	1	1	1	1	1	1	1	1	1	1	1	1	1	1	1	1	1
mwgecov2#0179	1	1	1	1	1	1	1	1	1	1	1	1	1	1	1	1	1	1	1
mwgecov2#0180	1	1	1	1	1	1	1	1	1	1	1	1	1	1	1	1	1	1	1
mwgecov2#0181	1	1	1	1	1	1	1	1	1	1	1	1	1	1	1	1	1	1	1
mwgecov2#4178	1	1	1	1	1	1	1	1	1	1	1	1	1	1	1	1	1	1	1
mwgecov2#0182	1	1	1	1	1	1	1	1	1	1	1	1	1	1	1	1	1	1	1
mwgecov2#0183	1	1	1	1	1	1	1	1	1	1	1	1	1	1	1	1	1	1	1
mwgecov2#0184	1	1	1	1	1	1	1	1	1	1	1	1	1	1	1	1	1	1	1
mwgecov2#5398	1	1	1	1	1	1	1	1	1	1	1	1	1	1	1	1	1	1	1
mwgecov2#0185	1	1	1	1	1	1	1	1	1	1	1	1	1	1	1	1	1	1	1
mwgecov2#0186	1	1	1	1	1	1	1	1	1	1	1	1	1	1	1	1	1	1	1
mwgecov2#0187	1	1	1	1	1	1	1	1	1	1	1	1	1	1	1	1	1	1	1
mwgecov2#0188	1	1	1	1	1	1	1	1	1	1	1	1	1	1	1	1	1	1	1
mwgecov2#0189	1	1	1	1	1	1	1	1	1	1	1	1	1	1	1	1	1	1	1
mwgecov2#0190	1	1	1	1	1	1	1	1	1	1	1	1	1	1	1	1	1	1	1
mwgecov2#0191	1	1	1	1	1	1	1	1	1	1	1	1	1	1	1	1	1	1	1
mwgecov2#0192	1	1	0	1	1	1	1	1	1	1	1	1	1	1	0	1	1	1	1
mwgecov2#0193	1	1	1	1	1	1	1	1	1	1	1	1	1	1	1	1	1	1	1
mwgecov2#0194	1	1	1	1	1	1	1	1	1	1	1	1	1	1	1	1	1	1	1
mwgecov2#0195	1	1	1	1	1	1	1	1	1	1	1	1	1	1	1	1	1	1	1
mwgecov2#5399	1	1	1	1	1	1	1	1	1	1	1	1	1	1	1	1	1	0	0
mwgecov2#0196	1	1	1	1	1	1	1	1	1	1	1	1	1	1	1	1	1	1	1
mwgecov2#0197	1	1	1	1	1	1	1	1	1	1	1	1	1	1	1	1	1	1	1
mwgecov2#0198	1	1	1	1	1	1	1	1	1	1	1	1	1	1	1	1	1	1	1
mwgecov2#0199	1	1	1	1	1	1	1	1	1	1	1	1	1	1	1	1	1	1	1
mwgecov2#0200	1	1	1	1	1	1	1	1	1	1	1	1	1	1	1	1	1	1	1
mwgecov2#0201	1	1	1	1	1	1	1	1	1	1	1	1	1	1	1	1	1	1	1
mwgecov2#5400	1	1	1	1	1	1	1	1	1	1	1	1	1	1	1	1	1	0	0
mwgecov2#5401	1	1	1	1	1	1	1	1	1	1	1	1	1	1	1	1	1	0	0
mwgecov2#4179	1	1	1	1	1	1	1	1	1	1	1	1	1	1	1	1	1	0	0
mwgecov2#5402	1	1	1	1	1	1	1	1	1	1	1	1	1	1	1	1	1	0	0
mwgecov2#4180	1	1	1	1	1	1	1	1	1	1	1	1	1	1	1	1	1	0	0
mwgecov2#5403	1	1	1	1	1	1	1	1	1	1	1	1	1	1	1	1	1	0	0
mwgecov2#4181	1	1	1	1	1	1	1	1	1	1	1	1	1	1	1	1	1	0	0
mwgecov2#4183	1	1	1	1	1	1	1	1	1	1	1	1	1	1	1	1	1	0	0
mwgecov2#5404	1	1	1	1	1	1	1	1	1	1	1	1	1	1	1	1	1	0	0
mwgecov2#4184	1	1	1	1	1	1	1	1	1	1	1	1	1	1	1	1	1	0	0
mwgecov2#4185	1	1	1	1	1	1	1	1	1	1	1	1	1	1	1	1	1	0	0
mwgecov2#4186	1	1	1	1	1	1	1	1	1	1	1	1	1	1	1	1	1	0	0
mwgecov2#5405	1	1	1	1	1	1	1	1	1	1	1	1	1	1	1	1	1	0	0
mwgecov2#4187	1	1	1	1	1	1	1	1	1	1	1	1	1	1	1	1	1	0	0
mwgecov2#4188	1	1	1	1	1	1	1	1	1	1	1	1	1	1	1	1	1	0	0
mwgecov2#5406	1	1	1	1	1	1	1	1	1	1	1	1	1	1	1	1	1	0	0
mwgecov2#5407	1	1	1	1	1	1	1	1	1	1	1	1	1	1	1	1	1	0	0
mwgecov2#4189	1	1	1	1	1	1	1	1	1	1	1	1	1	1	1	1	1	0	0
mwgecov2#5408	1	1	1	1	1	1	1	1	1	1	1	1	1	1	1	1	1	0	0
mwgecov2#5409	1	1	1	1	1	1	1	1	1	1	1	1	1	1	1	1	1	0	0
mwgecov2#5410	1	1	1	1	1	1	1	1	1	1	1	1	1	1	1	1	1	0	0
mwgecov2#4190	1	1	1	1	1	1	1	1	1	1	1	1	1	1	1	1	1	0	0
mwgecov2#4191	1	1	1	1	1	1	1	1	1	1	1	1	1	1	1	1	1	0	0
mwgecov2#5411	1	1	1	1	1	1	1	1	1	1	1	1	1	1	1	1	1	0	0
mwgecov2#5412	1	1	1	1	1	1	1	1	1	1	1	1	1	1	1	1	1	0	0
mwgecov2#4192	1	1	1	1	1	1	1	1	1	1	1	1	1	1	1	1	1	0	0
mwgecov2#4193	1	1	1	1	1	1	1	1	1	1	1	1	1	1	1	1	1	0	0
mwgecov2#4194	1	1	1	1	1	1	1	1	1	1	1	1	1	1	1	1	1	0	0
mwgecov2#4195	1	1	1	1	1	1	1	1	1	1	1	1	1	1	1	1	0	0	0
mwgecov2#5413	1	1	1	1	1	1	1	1	1	1	1	1	1	1	1	1	0	0	0
mwgecov2#4196	1	1	1	1	1	1	1	1	1	1	1	1	1	1	1	1	0	0	0
mwgecov2#4197	1	1	1	1	1	1	1	1	1	1	1	1	1	1	1	1	0	0	0
mwgecov2#5487	1	1	1	1	1	1	1	1	1	1	1	1	1	1	1	0	1	1	1
mwgecov2#4781	1	1	1	1	1	1	1	1	1	1	1	1	1	1	1	0	1	1	1
mwgecov2#5414	1	1	1	1	1	1	1	1	1	1	1	1	1	1	1	1	1	0	1
mwgecov2#1380	1	1	1	1	1	1	1	1	1	1	1	1	1	1	1	1	1	0	1
mwgecov2#5415	1	1	1	1	1	1	1	1	1	1	1	1	1	1	1	1	1	0	1
mwgecov2#5416	1	1	1	1	1	1	1	1	1	1	1	1	1	1	1	1	1	0	1
mwgecov2#1381	1	1	1	1	1	1	1	1	1	1	1	1	1	1	1	1	1	0	1
mwgecov2#1382	1	1	1	1	1	1	1	1	1	1	1	1	1	1	1	1	1	0	1
mwgecov2#0204	1	1	1	1	1	1	1	1	1	1	1	1	1	1	1	1	1	1	1
mwgecov2#0205	1	1	1	1	1	1	1	1	1	1	1	1	1	1	1	1	1	1	1
mwgecov2#0206	1	1	1	1	1	1	1	1	1	1	1	1	1	1	1	1	1	1	1
mwgecov2#0207	1	1	1	1	1	1	1	1	1	1	1	1	1	1	1	1	1	1	1
mwgecov2#0209	1	1	1	1	1	1	1	1	1	1	1	1	1	1	1	1	1	1	1
mwgecov2#5418	1	1	1	1	1	1	1	1	1	1	1	1	1	1	1	1	1	0	1
mwgecov2#4198	1	1	1	1	1	1	1	1	1	1	1	1	1	1	1	1	1	0	1
mwgecov2#0210	1	1	1	1	1	1	1	1	1	1	1	1	1	1	1	1	1	0	1
mwgecov2#0211	1	1	1	1	1	1	1	1	1	1	1	1	1	1	1	1	1	1	1
mwgecov2#5419	1	1	1	1	1	1	1	1	1	1	1	1	1	1	1	1	1	0	0
mwgecov2#0212	1	1	1	1	1	1	1	1	1	1	1	1	1	1	1	1	1	0	1
mwgecov2#0213	1	1	1	1	1	1	1	1	1	1	1	1	1	1	1	1	1	1	1
mwgecov2#0214	1	1	1	1	1	1	1	1	1	1	1	1	1	1	1	1	1	1	1
mwgecov2#0215	1	1	1	1	1	1	1	1	1	1	1	1	1	1	1	1	1	1	1
mwgecov2#4199	1	1	1	1	1	1	1	1	1	1	1	1	1	1	1	1	1	0	1
mwgecov2#0216	1	1	1	1	1	1	1	1	1	1	1	1	1	1	1	1	1	0	1
mwgecov2#0217	1	1	1	1	1	1	1	1	1	1	1	1	1	1	1	1	1	1	1
mwgecov2#0391	1	1	1	1	1	1	1	1	1	1	1	1	1	1	1	1	1	1	1
mwgecov2#0218	1	1	1	1	1	1	1	1	1	1	1	1	1	1	1	1	1	1	1
mwgecov2#0219	1	1	1	1	1	1	1	1	1	1	1	1	1	1	1	1	1	1	1
mwgecov2#0220	1	1	1	1	1	1	1	1	1	1	1	1	1	1	1	1	1	1	1
mwgecov2#0221	1	1	1	1	1	1	1	1	1	1	1	1	1	1	1	1	1	1	1
mwgecov2#0222	1	1	1	1	1	1	1	1	1	1	1	1	1	1	1	1	1	1	1
mwgecov2#0223	1	1	1	1	1	1	1	1	1	1	1	1	1	1	1	1	1	1	1
mwgecov2#0224	1	1	1	1	1	1	1	1	1	1	1	1	1	1	1	1	1	1	1
mwgecov2#0225	1	1	1	1	1	1	1	1	1	1	1	1	1	1	1	1	1	1	1
mwgecov2#0226	1	1	1	1	1	1	1	1	1	1	1	1	1	1	1	1	1	1	1
mwgecov2#5420	1	1	1	1	1	1	1	1	1	1	1	1	1	1	1	1	1	0	0
mwgecov2#4200	1	1	1	1	1	1	1	1	1	1	1	1	1	1	1	1	0	0	0
mwgecov2#5421	1	1	1	1	1	1	1	1	1	1	1	1	1	1	0	1	0	0	0
mwgecov2#4201	1	1	1	1	1	1	1	1	1	1	1	1	1	1	0	1	0	0	0
mwgecov2#5422	1	1	1	1	1	1	1	1	1	1	1	1	1	1	1	1	0	0	0
mwgecov2#4982	1	1	1	1	1	1	1	1	1	1	1	1	1	1	1	1	0	1	0
mwgecov2#4203	1	1	1	1	1	1	1	1	1	1	1	1	1	1	1	0	1	1	0
mwgecov2#5423	1	1	1	1	1	1	1	1	1	1	1	1	1	1	1	1	0	0	0
mwgecov2#4204	1	1	1	1	1	1	1	1	1	1	1	1	1	1	1	1	0	0	0
mwgecov2#5424	1	1	1	1	1	1	1	1	1	1	1	1	1	1	1	1	0	0	0
mwgecov2#4205	1	1	1	1	1	1	1	1	1	1	1	1	1	1	1	1	1	0	0
mwgecov2#4206	1	1	1	1	1	1	1	1	1	1	1	1	1	1	1	1	1	0	0
mwgecov2#5425	1	1	1	1	1	1	1	1	1	1	1	1	1	1	1	1	0	0	1
mwgecov2#1088	1	1	1	1	1	1	1	1	1	1	1	1	1	1	1	1	1	0	1
mwgecov2#5426	0	0	0	0	0	0	0	0	0	0	0	0	0	0	0	0	0	0	0
mwgecov2#4207	1	1	1	1	1	1	1	1	1	1	1	1	1	1	1	1	1	0	0
mwgecov2#4208	1	1	1	1	1	1	1	1	1	1	1	1	1	1	1	1	1	0	0
mwgecov2#4209	1	1	1	1	1	1	1	1	1	1	1	1	1	1	1	1	1	0	0
mwgecov2#4210	1	1	1	1	1	1	1	1	1	1	1	1	1	1	1	1	1	0	0
mwgecov2#5427	1	1	1	1	1	1	1	1	1	1	1	1	1	1	1	1	1	0	0
mwgecov2#4211	1	1	1	1	1	1	1	1	1	1	1	1	1	1	1	1	1	0	0
mwgecov2#4212	1	1	1	1	1	1	1	1	1	1	1	1	1	1	1	1	1	0	0
mwgecov2#5428	1	1	1	1	1	1	1	1	1	1	1	1	1	1	1	1	1	0	0
mwgecov2#4213	1	1	1	1	1	1	1	1	1	1	1	1	1	1	1	1	1	0	0
mwgecov2#4214	1	1	1	1	1	1	1	1	1	1	1	1	1	1	1	1	1	0	0
mwgecov2#5430	1	1	1	1	1	1	1	1	1	1	1	1	1	1	1	1	1	0	0
mwgecov2#5431	1	1	1	1	1	1	1	1	1	1	1	1	1	1	1	1	1	0	0
mwgecov2#5432	1	1	1	1	1	1	1	1	1	1	1	1	1	1	1	1	1	0	0
mwgecov2#4215	1	1	1	1	1	1	1	1	1	1	1	1	1	1	1	1	1	0	0
mwgecov2#4216	1	1	1	1	1	1	1	1	1	1	1	1	1	1	1	1	1	0	0
mwgecov2#4217	1	1	1	1	1	1	1	1	1	1	1	1	1	1	1	1	1	0	0
mwgecov2#5433	1	1	1	1	1	1	1	1	1	1	1	1	1	1	1	1	1	0	0
mwgecov2#4218	1	1	1	1	1	1	1	1	1	1	1	1	1	1	1	1	1	0	0
mwgecov2#4219	1	1	1	1	1	1	1	1	1	1	1	1	1	1	1	1	1	0	0
mwgecov2#0261	1	1	1	1	1	1	1	1	1	1	1	1	1	1	1	1	1	1	1
mwgecov2#4220	1	1	1	1	1	1	1	1	1	1	1	1	1	1	1	1	1	1	0
mwgecov2#5434	1	1	1	1	1	1	1	1	1	1	1	1	1	1	1	1	1	1	0
mwgecov2#5435	1	1	1	1	1	1	1	1	1	1	1	1	1	1	1	1	1	1	0
mwgecov2#4221	1	1	1	1	1	1	1	1	1	1	1	1	1	1	1	1	1	1	0
mwgecov2#4222	1	1	1	1	1	1	1	1	1	1	1	1	1	1	1	1	1	1	0
mwgecov2#5436	1	1	1	1	1	1	1	1	1	1	1	1	1	1	1	1	1	1	1
mwgecov2#4223	1	1	1	1	1	1	1	1	1	1	1	1	1	1	1	1	1	1	0
mwgecov2#4224	1	1	1	1	1	1	1	1	1	1	1	1	1	1	1	1	1	1	0
mwgecov2#5437	1	1	1	1	1	1	1	1	1	1	1	1	1	1	1	1	1	1	0
mwgecov2#4225	1	1	1	1	1	1	1	1	1	1	1	1	1	1	1	1	1	1	0
mwgecov2#0262	1	1	1	1	1	1	1	1	1	1	1	1	1	1	1	1	1	1	1
mwgecov2#0263	1	1	1	1	1	1	1	1	1	1	1	1	1	1	1	1	1	1	1
mwgecov2#0264	1	1	1	1	1	1	1	1	1	1	1	1	1	1	1	1	1	1	1
mwgecov2#0265	1	1	1	1	1	1	1	1	1	1	1	1	1	1	1	1	1	1	1
mwgecov2#0266	1	1	1	1	1	1	1	1	1	1	1	1	1	1	1	1	1	1	1
mwgecov2#0267	1	1	1	1	1	1	1	1	1	1	1	1	1	1	1	1	1	1	1
mwgecov2#0268	1	1	1	1	1	1	1	1	1	1	1	1	1	1	1	1	1	1	1
mwgecov2#0269	1	1	1	1	1	1	1	1	1	1	1	1	1	1	1	1	1	1	1
mwgecov2#0270	1	1	1	1	1	1	1	1	1	1	1	1	1	1	1	1	1	1	1
mwgecov2#0271	1	1	1	1	1	1	1	1	1	1	1	1	1	1	1	1	1	1	1
mwgecov2#0272	1	1	1	1	1	1	1	1	1	1	1	1	1	1	1	1	1	1	1
mwgecov2#0273	1	1	1	1	1	1	1	1	1	1	1	1	1	1	1	1	1	1	1
mwgecov2#5438	1	1	1	1	1	1	1	1	1	1	1	1	1	1	1	1	1	1	1
mwgecov2#4226	1	1	1	1	1	1	1	1	1	1	1	1	1	1	1	1	1	1	1
mwgecov2#0274	1	1	1	1	1	1	1	1	1	1	1	1	1	1	1	1	1	1	1
mwgecov2#0275	1	1	1	1	1	1	1	1	1	1	1	1	1	1	1	1	1	1	1
mwgecov2#4227	1	1	1	1	1	1	1	1	1	1	1	1	1	1	1	0	1	1	0
mwgecov2#5100	1	1	1	1	1	1	1	1	1	1	1	1	1	1	1	1	1	0	0
mwgecov2#5740	1	1	1	1	1	1	1	1	1	1	1	1	1	1	1	1	1	1	0
mwgecov2#4228	1	1	1	1	1	1	1	1	1	1	1	1	1	1	1	1	1	1	0
mwgecov2#5721	1	1	1	1	1	1	1	1	1	1	1	1	1	1	1	0	1	1	0
mwgecov2#4229	1	1	1	1	1	1	1	1	1	1	1	1	1	1	1	1	1	1	0
mwgecov2#5099	1	1	1	1	1	1	1	1	1	1	1	1	1	1	1	1	1	1	0
mwgecov2#5439	1	1	1	1	1	1	1	1	1	1	1	1	1	1	1	1	1	1	0
mwgecov2#4230	1	1	1	1	1	1	1	1	1	1	1	1	1	1	1	1	1	1	0
mwgecov2#4231	1	1	1	1	1	1	1	1	1	1	1	1	1	1	1	1	1	1	0
mwgecov2#5440	1	1	1	1	1	1	1	1	1	1	1	1	1	1	1	1	1	0	0
mwgecov2#5441	1	1	1	1	1	1	1	1	1	1	1	1	1	1	1	1	1	0	0
mwgecov2#4232	1	1	1	1	1	1	1	1	1	1	1	1	1	1	1	1	1	1	0
mwgecov2#0276	1	1	1	1	1	1	1	1	1	1	1	1	1	1	1	1	1	1	1
mwgecov2#5442	1	1	1	1	1	1	1	1	1	1	1	1	1	1	1	1	1	1	0
mwgecov2#4233	1	1	1	1	1	1	1	1	1	1	1	1	1	1	1	1	1	1	0
mwgecov2#4234	1	1	1	1	1	1	1	1	1	1	1	1	1	1	1	1	1	1	1
mwgecov2#0279	1	1	1	1	1	1	1	1	1	1	1	1	1	1	1	1	1	1	1
mwgecov2#0281	1	1	1	1	1	1	1	1	1	1	1	1	1	1	1	1	1	1	1
mwgecov2#0280	1	1	1	1	1	1	1	1	1	1	1	1	1	1	1	1	1	1	1
mwgecov2#0282	1	1	1	1	1	1	1	1	1	1	1	1	1	1	1	1	1	1	1
mwgecov2#0283	1	1	1	1	1	1	1	1	1	1	1	1	1	1	1	1	1	1	1
mwgecov2#0284	1	1	1	1	1	1	1	1	1	1	1	1	1	1	1	1	1	1	1
mwgecov2#0285	1	1	1	1	1	1	1	1	1	1	1	1	1	1	1	1	1	1	1
mwgecov2#0286	1	1	1	1	1	1	1	1	1	1	1	1	1	1	1	1	1	1	1
mwgecov2#0287	1	1	1	1	1	1	1	1	1	1	1	1	1	1	1	1	1	0	1
mwgecov2#0288	1	1	1	1	1	1	1	1	1	1	1	1	1	1	1	1	1	1	1
mwgecov2#5443	1	1	1	1	1	1	1	1	1	1	1	1	1	1	1	1	1	1	1
mwgecov2#4235	1	1	1	1	1	1	1	1	1	1	1	1	1	1	1	1	1	1	0
mwgecov2#4236	1	1	1	1	1	1	1	1	1	1	1	1	1	1	1	1	1	0	0
mwgecov2#5444	1	1	1	1	1	1	1	1	1	1	1	1	1	1	1	1	1	1	0
mwgecov2#4237	1	1	1	1	1	1	1	1	1	1	1	1	1	1	1	1	1	1	0
mwgecov2#5445	1	1	1	1	1	1	1	1	1	1	1	1	1	1	1	1	1	1	0
mwgecov2#4238	1	1	1	1	1	1	1	1	1	1	1	1	1	1	1	1	1	1	0
mwgecov2#4239	1	1	1	1	1	1	1	1	1	1	1	1	1	1	1	1	1	0	0
mwgecov2#4240	1	1	1	1	1	1	1	1	1	1	1	1	1	1	1	1	1	1	0
mwgecov2#5448	1	1	1	1	1	1	1	1	1	1	1	1	1	1	1	1	1	1	0
mwgecov2#0289	1	1	1	1	1	1	1	1	1	1	1	1	1	1	1	1	1	1	1
mwgecov2#0290	1	1	1	1	1	1	1	1	1	1	1	1	1	1	1	1	1	1	1
mwgecov2#0291	1	1	1	1	1	1	1	1	1	1	1	1	1	1	1	1	1	1	1
mwgecov2#0292	1	1	1	1	1	1	1	1	1	1	1	1	1	1	1	1	1	1	1
mwgecov2#4241	1	1	1	1	1	1	1	1	1	1	1	1	1	1	1	1	1	1	0
mwgecov2#4242	1	1	1	1	1	1	1	1	1	1	1	1	1	1	1	1	1	1	0
mwgecov2#4243	1	1	1	1	1	1	1	1	1	1	1	1	1	1	1	1	1	1	1
mwgecov2#4244	1	1	1	1	1	1	1	1	1	1	1	1	1	1	1	1	1	1	1
mwgecov2#0294	1	1	1	1	1	1	1	1	1	1	1	1	1	1	1	1	1	1	1
mwgecov2#5449	1	1	1	1	1	1	1	1	1	1	1	1	1	1	1	1	1	1	1
mwgecov2#0295	1	1	1	1	1	1	1	1	1	1	1	1	1	1	1	1	1	1	1
mwgecov2#0296	1	1	1	1	1	1	1	1	1	1	1	1	1	1	1	1	1	1	1
mwgecov2#0297	1	1	1	1	1	1	1	1	1	1	1	1	1	1	1	1	1	1	1
mwgecov2#0298	1	1	1	1	1	1	1	1	1	1	1	1	1	1	1	1	1	1	1
mwgecov2#0299	1	1	1	1	1	1	1	1	1	1	1	1	1	1	1	1	1	1	1
mwgecov2#0301	1	1	1	1	1	1	1	1	1	1	1	1	1	1	1	1	1	1	1
mwgecov2#0302	1	1	1	1	1	1	1	1	1	1	1	1	1	1	1	1	1	1	1
mwgecov2#5450	1	1	1	1	1	1	1	1	1	1	1	1	1	1	1	1	1	0	0
mwgecov2#4245	1	1	1	1	1	1	1	1	1	1	1	1	1	1	1	1	1	0	0
mwgecov2#5451	1	1	1	1	1	1	1	1	1	1	1	1	1	1	1	1	1	0	0
mwgecov2#5452	1	1	1	1	1	1	1	1	1	1	1	1	1	1	1	1	1	0	0
mwgecov2#4246	1	1	1	1	1	1	1	1	1	1	1	1	1	1	1	1	1	0	0
mwgecov2#5453	1	1	1	1	1	1	1	1	1	1	1	1	1	1	1	1	1	0	0
mwgecov2#5454	1	1	1	1	1	1	1	1	1	1	1	1	1	1	1	1	1	0	0
mwgecov2#0303	1	1	1	1	1	1	1	1	1	1	1	1	1	1	1	1	1	1	1
mwgecov2#0304	1	1	1	1	1	1	1	1	1	1	1	1	1	1	1	1	1	1	1
mwgecov2#0305	1	1	1	1	1	1	1	1	1	1	1	1	1	1	1	1	1	1	1
mwgecov2#5455	1	1	1	1	1	1	1	1	1	1	1	1	1	1	1	1	1	1	1
mwgecov2#0306	1	1	1	1	1	1	1	1	1	1	1	1	1	1	1	1	1	1	1
mwgecov2#0307	1	1	1	1	1	1	1	1	1	1	1	1	1	1	1	1	1	1	1
mwgecov2#0308	1	1	1	1	1	1	1	1	1	1	1	1	1	1	1	1	1	1	1
mwgecov2#0309	1	1	1	1	1	1	1	1	1	1	1	1	1	1	1	1	1	1	1
mwgecov2#0310	1	1	1	1	1	1	1	1	1	1	1	1	1	1	1	1	1	1	1
mwgecov2#0311	1	1	1	1	1	1	1	1	1	1	1	1	1	1	1	1	1	1	1
mwgecov2#0312	1	1	1	1	1	1	1	1	1	1	1	1	1	1	1	1	1	1	1
mwgecov2#0313	1	1	1	1	1	1	1	1	1	1	1	1	1	1	1	1	1	1	1
mwgecov2#5456	1	1	1	1	1	1	1	1	1	1	1	1	1	1	1	1	1	1	1
mwgecov2#0314	1	1	1	1	1	1	1	1	1	1	1	1	1	1	1	1	1	1	1
mwgecov2#0315	1	1	1	1	1	1	1	1	1	1	1	1	1	1	1	1	1	1	1
mwgecov2#0316	1	1	1	1	1	1	1	1	1	1	1	1	1	1	1	1	1	1	1
mwgecov2#0317	1	1	1	1	1	1	1	1	1	1	1	1	1	1	1	1	1	1	1
mwgecov2#0318	1	1	1	1	1	1	1	1	1	1	1	1	1	1	1	1	1	1	1
mwgecov2#0319	1	1	1	1	1	1	1	1	1	1	1	1	1	1	1	1	1	1	1
mwgecov2#0320	1	1	1	1	1	1	1	1	1	1	1	1	1	1	1	1	1	1	1
mwgecov2#0321	1	1	1	1	1	1	1	1	1	1	1	1	1	1	1	1	1	1	1
mwgecov2#0322	1	1	1	1	1	1	1	1	1	1	1	1	1	1	1	1	1	1	1
mwgecov2#0323	1	1	1	1	1	1	1	1	1	1	1	1	1	1	1	1	1	1	1
mwgecov2#5457	1	1	1	1	1	1	1	1	1	1	1	1	1	1	1	1	1	1	0
mwgecov2#4247	1	1	1	1	1	1	1	1	1	1	1	1	1	1	1	1	1	1	0
mwgecov2#5458	1	1	1	1	1	1	1	1	1	1	1	1	1	1	1	1	1	1	1
mwgecov2#0324	1	1	1	1	1	1	1	1	1	1	1	1	1	1	1	1	1	1	1
mwgecov2#0325	1	1	1	1	1	1	1	1	1	1	1	1	1	1	1	1	1	1	1
mwgecov2#0327	1	1	1	1	1	1	1	1	1	1	1	1	1	1	1	1	1	1	1
mwgecov2#0328	1	1	1	1	1	1	1	1	1	1	1	1	1	1	1	1	1	1	1
mwgecov2#0329	1	1	1	1	1	1	1	1	1	1	1	1	1	1	1	1	1	1	1
mwgecov2#0330	1	1	1	1	1	1	1	1	1	1	1	1	1	1	1	1	1	1	1
mwgecov2#0331	1	1	1	1	1	1	1	1	1	1	1	1	1	1	1	1	1	1	1
mwgecov2#0332	1	1	1	1	1	1	1	1	1	1	1	1	1	1	1	1	1	1	1
mwgecov2#0333	1	1	1	1	1	1	1	1	1	1	1	1	1	1	1	1	1	1	1
mwgecov2#0334	1	1	1	1	1	1	1	1	1	1	1	1	1	1	1	1	1	1	1
mwgecov2#0335	1	1	1	1	1	1	1	1	1	1	1	1	1	1	1	1	1	1	1
mwgecov2#5459	1	1	1	1	1	1	1	1	1	1	1	1	1	1	1	1	1	1	1
mwgecov2#5460	1	1	1	1	1	1	1	1	1	1	1	1	1	1	1	1	1	1	0
mwgecov2#4248	1	1	1	1	1	1	1	1	1	1	1	1	1	1	1	1	1	1	0
mwgecov2#5461	1	1	1	1	1	1	1	1	1	1	1	1	1	1	1	1	1	1	0
mwgecov2#5462	1	1	1	1	1	1	1	1	1	1	1	1	1	1	1	1	1	1	0
mwgecov2#5463	1	1	1	1	1	1	1	1	1	1	1	1	1	1	1	1	1	1	0
mwgecov2#0341	1	1	1	1	1	1	1	1	1	1	1	1	1	1	1	1	1	1	1
mwgecov2#5464	1	1	1	1	1	1	1	1	1	1	1	1	1	1	1	1	1	1	1
mwgecov2#0342	1	1	1	1	1	1	1	1	1	1	1	1	1	1	1	1	1	1	1
mwgecov2#4249	1	1	1	1	1	1	1	1	1	1	1	1	1	1	1	1	1	1	1
mwgecov2#0343	1	1	1	1	1	1	1	1	1	1	1	1	1	1	1	1	1	1	1
mwgecov2#0344	1	1	1	1	1	1	1	1	1	1	1	1	1	1	1	1	1	1	1
mwgecov2#4250	1	1	1	1	1	1	1	1	1	1	1	1	1	1	1	1	1	0	0
mwgecov2#0349	1	1	1	1	1	1	1	1	1	1	1	1	1	1	1	1	1	1	1
mwgecov2#0350	1	1	1	1	1	1	1	1	1	1	1	1	1	1	1	1	1	1	1
mwgecov2#0351	1	1	1	1	1	1	1	1	1	1	1	1	1	1	1	1	1	1	1
mwgecov2#0352	1	1	1	1	1	1	1	1	1	1	1	1	1	1	1	1	1	1	1
mwgecov2#0353	1	1	1	1	1	1	1	1	1	1	1	1	1	1	1	1	1	1	1
mwgecov2#0354	1	1	1	1	1	1	1	1	1	1	1	1	1	1	1	1	1	1	1
mwgecov2#0355	1	1	1	1	1	1	1	1	1	1	1	1	1	1	1	1	1	1	1
mwgecov2#0356	1	1	1	1	1	1	1	1	1	1	1	1	1	1	1	1	1	1	1
mwgecov2#0357	1	1	1	1	1	1	1	1	1	1	1	1	1	1	1	1	1	1	1
mwgecov2#0358	1	1	1	1	1	1	1	1	1	1	1	1	1	1	1	1	1	1	1
mwgecov2#0359	1	1	1	1	1	1	1	1	1	1	1	1	1	1	1	1	1	1	1
mwgecov2#0360	1	1	1	1	1	1	1	1	1	1	1	1	1	1	1	1	1	1	1
mwgecov2#0361	1	1	1	1	1	1	1	1	1	1	1	1	1	1	1	1	1	1	1
mwgecov2#0362	1	1	1	1	1	1	1	1	1	1	1	1	1	1	1	1	1	1	1
mwgecov2#0363	1	1	1	1	1	1	1	1	1	1	1	1	1	1	1	1	1	1	1
mwgecov2#4251	1	1	1	1	1	1	1	1	1	1	1	1	1	1	1	1	1	1	1
mwgecov2#0364	1	1	1	1	1	1	1	1	1	1	1	1	1	1	1	1	1	1	1
mwgecov2#4252	1	1	1	1	1	1	1	1	1	1	1	1	1	1	1	1	1	1	1
mwgecov2#4253	1	1	1	1	1	1	1	1	1	1	1	1	1	1	1	1	1	1	0
mwgecov2#0365	1	1	1	1	1	1	1	1	1	1	1	1	1	1	1	1	1	1	1
mwgecov2#0366	1	1	1	1	1	1	1	1	1	1	1	1	1	1	1	1	1	1	1
mwgecov2#0368	1	1	1	1	1	1	1	1	1	1	1	1	1	1	1	1	1	1	1
mwgecov2#0369	1	1	1	1	1	1	1	1	1	1	1	1	1	1	1	1	1	1	1
mwgecov2#0370	1	1	1	1	1	1	1	1	1	1	1	1	1	1	1	1	1	1	1
mwgecov2#0371	1	1	1	1	1	1	1	1	1	1	1	1	1	1	1	1	1	1	1
mwgecov2#0372	1	1	1	1	1	1	1	1	1	1	1	1	1	1	1	1	1	1	1
mwgecov2#0373	1	1	1	1	1	1	1	1	1	1	1	1	1	1	1	1	1	1	1
mwgecov2#0374	1	1	1	1	1	1	1	1	1	1	1	1	1	1	1	1	1	1	1
mwgecov2#0375	1	1	1	1	1	1	1	1	1	1	1	1	1	1	1	1	1	1	1
mwgecov2#4254	1	1	1	1	1	1	1	1	1	1	1	1	1	1	1	1	1	1	0
mwgecov2#0376	1	1	1	1	1	1	1	1	1	1	1	1	1	1	1	1	1	1	1
mwgecov2#0377	1	1	1	1	1	1	1	1	1	1	1	1	1	1	1	1	1	1	1
mwgecov2#0378	1	1	1	1	1	1	1	1	1	1	1	1	1	1	1	1	1	1	1
mwgecov2#0380	1	1	1	1	1	1	1	1	1	1	1	1	1	1	1	1	1	1	1
mwgecov2#0381	1	1	1	1	1	1	1	1	1	1	1	1	1	1	1	1	1	1	1
mwgecov2#4255	1	1	1	1	1	1	1	1	1	1	1	1	1	1	1	1	1	0	0
mwgecov2#5465	1	1	1	1	1	1	1	1	1	1	1	1	1	1	1	1	1	0	0
mwgecov2#0382	1	1	1	1	1	1	1	1	1	1	1	1	1	1	1	1	1	1	1
mwgecov2#0383	1	1	1	1	1	1	1	1	1	1	1	1	1	1	1	1	1	1	1
mwgecov2#0384	1	1	1	1	1	1	1	1	1	1	1	1	1	1	1	1	1	1	1
mwgecov2#0385	1	1	1	1	1	1	1	1	1	1	1	1	1	1	1	1	1	1	1
mwgecov2#0386	1	1	1	1	1	1	1	1	1	1	1	1	1	1	1	1	1	1	1
mwgecov2#0387	1	1	1	1	1	1	1	1	1	1	1	1	1	1	1	1	1	1	1
mwgecov2#0388	1	1	1	1	1	1	1	1	1	1	1	1	1	1	1	1	1	1	1
mwgecov2#0389	1	1	1	1	1	1	1	1	1	1	1	1	1	1	1	1	1	1	1
mwgecov2#0390	1	1	1	1	1	1	1	1	1	1	1	1	1	1	1	1	1	1	1
mwgecov2#5466	1	1	1	1	1	1	1	1	1	1	1	1	1	1	1	1	1	1	0
mwgecov2#4256	1	1	1	1	1	1	1	1	1	1	1	1	1	1	1	1	1	1	1
mwgecov2#0392	1	1	1	1	1	1	1	1	1	1	1	1	1	1	1	1	1	1	1
mwgecov2#0393	1	1	1	1	1	1	1	1	1	1	1	1	1	1	1	1	1	1	1
mwgecov2#0394	1	1	1	1	1	1	1	1	1	1	1	1	1	1	1	1	1	1	1
mwgecov2#0395	1	1	1	1	1	1	1	1	1	1	1	1	1	1	1	1	1	1	1
mwgecov2#0396	1	1	1	1	1	1	1	1	1	1	1	1	1	1	1	1	1	1	1
mwgecov2#0397	1	1	1	1	1	1	1	1	1	1	1	1	1	1	1	1	1	1	1
mwgecov2#0398	1	1	1	1	1	1	1	1	1	1	1	1	1	1	1	1	1	1	1
mwgecov2#0399	1	1	1	1	1	1	1	1	1	1	1	1	1	1	1	1	1	1	1
mwgecov2#0400	1	1	1	1	1	1	1	1	1	1	1	1	1	1	1	1	1	1	1
mwgecov2#0401	1	1	1	1	1	1	1	1	1	1	1	1	1	1	1	1	1	1	1
mwgecov2#0402	1	1	1	1	1	1	1	1	1	1	1	1	1	1	1	1	1	1	1
mwgecov2#0403	1	1	1	1	1	1	1	1	1	1	1	1	1	1	1	1	1	1	1
mwgecov2#0404	1	1	1	1	1	1	1	1	1	1	1	1	1	1	1	1	1	1	1
mwgecov2#0405	1	1	0	1	1	0	1	0	1	0	1	1	1	1	0	1	1	1	1
mwgecov2#0406	1	1	0	1	1	1	0	0	1	0	1	1	1	1	0	1	1	1	1
mwgecov2#0407	1	1	1	1	1	1	1	0	1	0	1	1	1	1	0	1	1	1	1
mwgecov2#0408	1	1	1	1	1	1	1	1	1	1	1	1	1	1	1	1	1	1	1
mwgecov2#0409	1	1	0	1	1	1	1	1	1	0	1	1	1	1	0	1	1	1	1
mwgecov2#0410	1	1	1	1	1	1	1	0	1	0	1	1	1	1	0	1	1	1	1
mwgecov2#0411	1	1	1	1	1	1	1	1	1	1	1	1	0	1	1	1	1	1	1
mwgecov2#0412	1	1	1	1	1	1	1	1	1	1	1	1	1	1	1	1	1	1	1
mwgecov2#0413	1	1	1	1	1	1	1	1	1	1	1	1	1	1	1	1	1	1	1
mwgecov2#0414	1	1	1	1	1	1	1	1	1	1	1	1	1	1	1	1	1	1	1
mwgecov2#0415	1	1	1	1	1	1	1	1	1	1	1	1	1	1	1	1	1	1	1
mwgecov2#0416	1	1	1	1	1	1	1	1	1	1	1	1	1	1	1	1	1	1	1
mwgecov2#0417	1	1	1	1	1	1	1	1	1	1	1	1	1	1	1	1	1	1	1
mwgecov2#0418	1	1	1	1	1	1	1	1	1	1	1	1	1	1	1	1	1	1	1
mwgecov2#0419	1	1	1	1	1	1	1	1	1	1	1	1	1	1	1	1	1	1	1
mwgecov2#0420	1	1	1	1	1	1	1	1	1	1	1	1	1	1	1	1	1	1	1
mwgecov2#0421	1	1	1	1	1	1	1	1	1	1	1	1	1	1	1	1	1	1	1
mwgecov2#0422	1	1	1	1	1	1	1	1	1	1	1	1	1	1	1	1	1	1	1
mwgecov2#0423	1	1	1	1	1	1	1	1	1	1	1	1	1	1	1	1	1	1	1
mwgecov2#0424	1	1	1	1	1	1	1	1	1	1	1	1	1	1	1	1	1	1	1
mwgecov2#4257	1	1	1	1	1	1	1	1	1	1	1	1	1	1	1	1	1	1	1
mwgecov2#0425	1	1	1	1	1	1	1	1	1	1	1	1	1	1	1	1	1	1	1
mwgecov2#0426	1	1	1	1	1	1	1	1	1	1	1	1	1	1	1	1	1	1	1
mwgecov2#0427	1	1	1	1	1	1	1	1	1	1	1	1	1	1	1	1	1	1	1
mwgecov2#0428	1	1	1	1	1	1	1	1	1	1	1	1	1	1	1	1	1	1	1
mwgecov2#0429	1	1	1	1	1	1	1	1	1	1	1	1	1	1	1	1	1	1	1
mwgecov2#0430	1	1	1	1	1	1	1	1	1	1	1	1	1	1	1	1	1	1	1
mwgecov2#0431	1	1	1	1	1	1	1	1	1	1	1	1	1	1	1	1	1	1	1
mwgecov2#0432	1	1	1	1	1	1	1	1	1	1	1	1	1	1	1	1	1	1	1
mwgecov2#0433	1	1	1	1	1	1	1	1	1	1	1	1	1	1	1	1	1	1	1
mwgecov2#0434	1	1	1	1	1	1	1	1	1	1	1	1	1	1	1	1	1	1	1
mwgecov2#0435	1	1	1	1	1	1	1	1	1	1	1	1	1	1	1	1	1	1	1
mwgecov2#0436	1	1	1	1	1	1	1	1	1	1	1	1	1	1	1	1	1	1	1
mwgecov2#0437	1	1	1	1	1	1	1	1	1	1	1	1	1	1	1	1	1	1	1
mwgecov2#0438	1	1	1	1	1	1	1	1	1	1	1	1	1	1	1	1	1	1	1
mwgecov2#0439	1	1	1	1	1	1	1	1	1	1	1	1	1	1	1	1	1	1	1
mwgecov2#0440	1	1	1	1	1	1	1	1	1	1	1	1	1	1	1	1	1	1	1
mwgecov2#0441	1	1	1	1	1	1	1	1	1	1	1	1	1	1	1	1	1	1	1
mwgecov2#0442	1	1	1	1	1	1	1	1	1	1	1	1	1	1	1	1	1	1	1
mwgecov2#0443	1	1	1	1	1	1	1	1	1	1	1	1	1	1	1	1	1	1	1
mwgecov2#0444	1	1	1	1	1	1	1	1	1	1	1	1	1	1	1	1	1	1	1
mwgecov2#0445	1	1	1	1	1	1	1	1	1	1	1	1	1	1	1	1	1	1	1
mwgecov2#0446	1	1	1	1	1	1	1	1	1	1	1	1	1	1	1	1	1	1	1
mwgecov2#0447	1	1	1	1	1	1	1	1	1	1	1	1	1	1	1	1	1	1	1
mwgecov2#0448	1	1	1	1	1	1	1	1	1	1	1	1	1	1	1	1	1	1	1
mwgecov2#0449	1	1	1	1	1	1	1	1	1	1	1	1	1	1	1	1	1	1	1
mwgecov2#0450	1	1	1	1	1	1	1	1	1	1	1	1	1	1	1	1	1	1	1
mwgecov2#0451	1	1	1	1	1	1	1	1	1	1	1	1	1	1	1	1	1	1	1
mwgecov2#0452	1	1	1	1	1	1	1	1	1	1	1	1	1	1	1	1	1	1	1
mwgecov2#0453	1	1	1	1	1	1	1	1	1	1	1	1	1	1	1	1	1	1	1
mwgecov2#0454	1	1	1	1	1	1	1	1	1	1	1	1	1	1	1	1	1	1	1
mwgecov2#0455	1	1	1	1	1	1	1	1	1	1	1	1	1	1	1	1	1	1	1
mwgecov2#0456	1	1	1	1	1	1	1	1	1	1	1	1	1	1	1	1	1	1	1
mwgecov2#4258	1	1	1	1	1	1	1	1	1	1	1	1	1	1	1	1	1	1	0
mwgecov2#4259	1	1	1	1	1	1	1	1	1	1	1	1	1	1	1	1	1	1	0
mwgecov2#4260	1	1	1	1	1	1	1	1	1	1	1	1	1	1	1	1	1	1	0
mwgecov2#4261	1	1	1	1	1	1	1	1	1	1	1	1	1	1	1	1	1	1	0
mwgecov2#5467	1	1	1	1	1	1	1	1	1	1	1	1	1	1	1	1	1	1	1
mwgecov2#0457	1	1	1	1	1	1	1	1	1	1	1	1	1	1	1	1	1	1	1
mwgecov2#5468	1	1	1	1	1	1	1	1	1	1	1	1	1	1	1	1	1	1	1
mwgecov2#5469	1	1	1	1	1	1	1	1	1	1	1	1	1	1	1	1	1	1	0
mwgecov2#4262	1	1	1	1	1	1	1	1	1	1	1	1	1	1	1	1	1	0	0
mwgecov2#4263	1	1	1	1	1	1	1	1	1	1	1	1	1	1	1	1	1	0	0
mwgecov2#5470	1	1	1	1	1	1	1	1	1	1	1	1	1	1	1	1	1	1	0
mwgecov2#4264	1	1	1	1	1	1	1	1	1	1	1	1	1	1	1	1	1	1	1
mwgecov2#0458	1	1	1	1	1	1	1	1	1	1	1	1	1	1	1	1	1	1	1
mwgecov2#0459	1	1	1	1	1	1	1	1	1	1	1	1	1	1	1	1	1	1	1
mwgecov2#0460	1	1	1	1	1	1	1	1	1	1	1	1	1	1	1	1	1	1	1
mwgecov2#0461	1	1	1	1	1	1	1	1	1	1	1	1	1	1	1	1	1	1	1
mwgecov2#0462	1	1	1	1	1	1	1	1	1	1	1	1	1	1	1	1	1	1	1
mwgecov2#0463	1	1	1	1	1	1	1	1	1	1	1	1	1	1	1	1	1	1	1
mwgecov2#0464	1	1	1	1	1	1	1	1	1	1	1	1	1	1	1	1	1	1	1
mwgecov2#0465	1	1	1	1	1	1	1	1	1	1	1	1	1	1	1	1	1	1	1
mwgecov2#0466	1	1	1	1	1	1	1	1	1	1	1	1	1	1	1	1	1	1	1
mwgecov2#5757	1	1	1	1	1	1	1	1	1	1	1	1	1	1	1	1	1	0	1
mwgecov2#0469	1	1	1	1	1	1	1	1	1	1	1	1	1	1	1	1	1	0	1
mwgecov2#0470	1	1	1	1	1	1	1	1	1	1	1	1	1	1	1	1	1	0	1
mwgecov2#0471	1	1	1	1	1	1	1	1	1	1	1	1	1	1	1	1	1	0	1
mwgecov2#5471	1	1	1	1	1	1	1	1	1	1	1	1	1	1	1	1	1	0	1
mwgecov2#0472	1	1	1	1	1	1	1	1	1	1	1	1	1	1	1	1	1	0	1
mwgecov2#0473	1	1	1	1	1	1	1	1	1	1	1	1	1	1	1	1	1	1	1
mwgecov2#0474	1	1	1	1	1	1	1	1	1	1	1	1	1	1	1	1	1	1	1
mwgecov2#0475	1	1	1	1	1	1	1	1	1	1	1	1	1	1	1	1	1	1	1
mwgecov2#0476	1	1	1	1	1	1	1	1	1	1	1	1	1	1	1	1	1	1	1
mwgecov2#0477	1	1	1	1	1	1	1	1	1	1	1	1	1	1	1	1	1	1	1
mwgecov2#0478	1	1	1	1	1	1	1	1	1	1	1	1	1	1	1	1	1	1	1
mwgecov2#0479	1	1	1	1	1	1	1	1	1	1	1	1	1	1	1	1	1	1	1
mwgecov2#0480	1	1	1	1	1	1	1	1	1	1	1	1	1	1	1	1	1	1	1
mwgecov2#5472	1	1	1	1	1	1	1	1	1	1	1	1	1	1	1	1	1	1	1
mwgecov2#5473	1	1	1	1	1	1	1	1	1	1	1	1	1	1	1	1	1	1	1
mwgecov2#0482	1	1	1	1	1	1	1	1	1	1	1	1	1	1	1	1	1	1	1
mwgecov2#0483	1	1	1	1	1	1	1	1	1	1	1	1	1	1	1	1	1	1	1
mwgecov2#0484	1	1	1	1	1	1	1	1	1	1	1	1	1	1	1	1	1	1	1
mwgecov2#0485	1	1	1	1	1	1	1	1	1	1	1	1	1	1	1	1	1	1	1
mwgecov2#0486	1	1	1	1	1	1	1	1	1	1	1	1	1	1	1	1	1	1	1
mwgecov2#0487	1	1	1	1	1	1	1	1	1	1	1	1	1	1	1	1	1	1	1
mwgecov2#0488	1	1	1	1	1	1	1	1	1	1	1	1	1	1	1	1	1	1	1
mwgecov2#0489	1	1	1	1	1	1	1	1	1	1	1	1	1	1	1	1	1	1	1
mwgecov2#0490	1	1	1	1	1	1	1	1	1	1	1	1	1	1	1	1	1	1	1
mwgecov2#0491	1	1	1	1	1	1	1	1	1	1	1	1	1	1	1	1	1	1	1
mwgecov2#0492	1	1	1	1	1	1	1	1	1	1	1	1	1	1	1	1	1	1	1
mwgecov2#0493	1	1	1	1	1	1	1	1	1	1	1	1	1	1	1	1	1	1	1
mwgecov2#0494	1	1	1	1	1	1	1	1	1	1	1	1	1	1	1	1	1	1	1
mwgecov2#0495	1	1	1	1	1	1	1	1	1	1	1	1	1	1	1	1	1	1	1
mwgecov2#0496	1	1	1	1	1	1	1	1	1	1	1	1	1	1	1	1	1	1	1
mwgecov2#0497	1	1	1	1	1	1	1	1	1	1	1	1	1	1	1	1	1	1	1
mwgecov2#0498	1	1	1	1	1	1	1	1	1	1	1	1	1	1	1	1	1	1	1
mwgecov2#0499	1	1	1	1	1	1	1	1	1	1	1	1	1	1	1	1	1	1	1
mwgecov2#0500	1	1	1	1	1	1	1	1	1	1	1	1	1	1	1	1	1	1	1
mwgecov2#0501	1	1	1	1	1	1	1	1	1	1	1	1	1	1	1	1	1	1	1
mwgecov2#0502	1	1	1	1	1	1	1	1	1	1	1	1	1	1	1	1	1	1	1
mwgecov2#0503	1	1	1	1	1	1	1	1	1	1	1	1	1	1	1	1	1	1	1
mwgecov2#0504	1	1	1	1	1	1	1	1	1	1	1	1	1	1	1	1	1	1	1
mwgecov2#0505	1	1	1	1	1	1	1	1	1	1	1	1	1	1	1	1	1	1	1
mwgecov2#5474	1	1	1	1	0	1	1	1	1	1	1	1	1	1	1	1	1	1	1
mwgecov2#0531	1	1	1	1	1	1	1	1	1	1	1	1	1	1	1	1	1	1	1
mwgecov2#0532	1	1	1	1	1	1	1	1	1	1	1	1	1	1	1	1	1	1	1
mwgecov2#0533	1	1	1	1	1	1	1	1	1	1	1	1	1	1	1	1	1	1	1
mwgecov2#0534	1	1	1	1	1	1	1	1	1	1	1	1	1	1	1	1	1	1	1
mwgecov2#0657	1	1	1	1	1	1	1	1	1	1	1	1	1	1	1	0	1	0	1
mwgecov2#5475	1	1	1	1	1	1	1	1	1	1	1	1	1	1	1	1	1	0	0
mwgecov2#4265	1	1	1	1	1	1	1	1	1	1	1	1	1	1	1	1	1	0	0
mwgecov2#4266	1	1	1	1	1	1	1	1	1	1	1	1	1	1	1	1	1	0	0
mwgecov2#4267	1	1	1	1	1	1	1	1	1	1	1	1	1	1	1	1	1	0	0
mwgecov2#5476	1	1	1	1	1	1	1	1	1	1	1	1	1	1	1	1	1	0	0
mwgecov2#5477	1	1	1	1	1	1	1	1	1	1	1	1	1	1	1	1	1	0	0
mwgecov2#0535	1	1	1	1	1	1	1	1	1	1	1	1	1	1	1	1	1	1	1
mwgecov2#0536	1	1	1	1	1	1	1	1	1	1	1	1	1	1	1	1	1	1	1
mwgecov2#0537	1	1	1	1	1	1	1	1	1	1	1	1	1	1	1	1	1	1	1
mwgecov2#0539	1	1	1	1	1	1	1	1	1	1	1	1	1	1	1	1	1	1	1
mwgecov2#0540	1	1	1	1	1	1	1	1	1	1	1	1	1	1	1	1	1	1	1
mwgecov2#0541	1	1	1	1	1	1	1	1	1	1	1	1	1	1	1	1	1	1	1
mwgecov2#0542	1	1	1	1	1	1	1	1	1	1	1	1	1	1	1	1	1	1	1
mwgecov2#0543	1	1	1	1	1	1	1	1	1	1	1	1	1	1	1	1	1	1	1
mwgecov2#0544	1	1	1	1	1	1	1	1	1	1	1	1	1	1	1	1	1	1	1
mwgecov2#0545	1	1	1	1	1	1	1	1	1	1	1	1	1	1	1	1	1	1	1
mwgecov2#0546	1	1	1	1	1	1	1	1	1	1	1	1	1	1	1	1	1	1	1
mwgecov2#5478	1	1	1	1	1	1	1	1	1	1	1	1	1	1	1	1	1	1	1
mwgecov2#4268	1	1	1	1	1	1	1	1	1	1	1	1	1	1	1	1	1	1	1
mwgecov2#0547	1	1	1	1	1	1	1	1	1	1	1	1	1	1	1	1	1	1	1
mwgecov2#0548	1	1	1	1	1	1	1	1	1	1	1	1	1	1	1	1	1	1	1
mwgecov2#0549	1	1	1	1	1	1	1	1	1	1	1	1	1	1	1	1	1	1	1
mwgecov2#5479	1	1	1	1	1	1	1	1	1	1	1	1	1	1	1	1	1	1	1
mwgecov2#0550	1	1	1	1	1	1	1	1	1	1	1	1	1	1	1	1	1	1	1
mwgecov2#0551	1	1	1	1	1	1	1	1	1	1	1	1	1	1	1	1	1	1	1
mwgecov2#0552	1	1	1	1	1	1	1	1	1	1	1	1	1	1	1	1	1	1	1
mwgecov2#0553	1	1	1	1	1	1	1	1	1	1	1	1	1	1	1	1	1	1	1
mwgecov2#0554	1	1	1	1	1	1	1	1	1	1	1	1	1	1	1	1	1	1	1
mwgecov2#0555	1	1	1	1	1	1	1	1	1	1	1	1	1	1	1	1	1	1	1
mwgecov2#0556	1	1	1	1	1	1	1	1	1	1	1	1	1	1	1	1	1	1	1
mwgecov2#0557	1	1	1	1	1	1	1	1	1	1	1	1	1	1	1	1	1	1	1
mwgecov2#0558	1	1	1	0	1	1	1	1	1	1	1	1	1	1	1	1	1	1	1
mwgecov2#4269	1	1	1	1	1	1	1	1	1	1	1	1	1	1	1	1	1	1	1
mwgecov2#0559	1	1	1	1	1	1	1	1	1	1	1	1	1	1	1	1	1	1	1
mwgecov2#0560	1	1	1	1	1	1	1	1	1	1	1	1	1	1	1	1	1	1	1
mwgecov2#0561	1	1	1	1	1	1	1	1	1	1	1	1	1	1	1	1	1	1	1
mwgecov2#0562	1	1	1	1	1	1	1	1	1	1	1	1	1	1	1	1	1	1	1
mwgecov2#0563	1	1	1	1	1	1	1	1	1	1	1	1	1	1	1	1	1	1	1
mwgecov2#0564	1	1	1	1	1	1	1	1	1	1	1	1	1	1	1	1	1	1	1
mwgecov2#0565	1	1	1	1	1	1	1	1	1	1	1	1	1	1	1	1	1	1	1
mwgecov2#0566	1	1	1	1	1	1	1	1	1	1	1	1	1	1	1	1	1	1	1
mwgecov2#0567	1	1	1	1	1	1	1	1	1	1	1	1	1	1	1	1	1	1	1
mwgecov2#0568	1	1	1	1	1	1	1	1	1	1	1	1	1	1	1	1	1	1	1
mwgecov2#0570	1	1	1	1	1	1	1	1	1	1	1	1	1	1	1	1	1	1	1
mwgecov2#0571	1	1	1	1	1	1	1	1	1	1	1	1	1	1	1	1	1	1	1
mwgecov2#0572	1	1	1	1	1	1	1	1	1	1	1	1	1	1	1	1	1	1	1
mwgecov2#0574	1	1	1	1	1	1	1	1	1	1	1	1	1	1	1	1	1	1	1
mwgecov2#0573	1	1	1	1	1	1	1	1	1	1	1	1	1	1	1	1	1	1	1
mwgecov2#0575	1	1	1	1	1	1	1	1	1	1	1	1	1	1	1	1	1	1	1
mwgecov2#0576	1	1	1	1	1	1	1	1	1	1	1	1	1	1	1	1	1	1	1
mwgecov2#0577	1	1	1	1	1	1	1	1	1	1	1	1	1	1	1	1	1	1	1
mwgecov2#0578	1	1	1	1	1	1	1	1	1	1	1	1	1	1	1	1	1	1	1
mwgecov2#0579	1	1	1	1	1	1	1	1	1	1	1	1	1	1	1	1	1	1	1
mwgecov2#0580	1	1	1	1	1	1	1	1	1	1	1	1	1	1	1	1	1	1	1
mwgecov2#0581	1	1	1	1	1	1	1	1	1	1	1	1	1	1	1	1	1	1	1
mwgecov2#0582	1	1	1	1	1	1	1	1	1	1	1	1	1	1	1	1	1	1	1
mwgecov2#0583	1	1	1	1	1	1	1	1	1	1	1	1	1	1	1	1	1	1	1
mwgecov2#0584	1	1	1	1	1	1	1	1	1	0	1	1	1	1	1	1	1	1	1
mwgecov2#0585	1	1	1	1	1	1	1	1	1	1	1	1	1	1	1	1	1	1	1
mwgecov2#0586	1	1	1	1	1	1	1	1	1	1	1	1	1	1	1	1	1	1	1
mwgecov2#0587	1	1	1	1	1	1	1	1	1	1	1	1	1	1	1	1	1	1	1
mwgecov2#0588	1	1	0	1	1	1	1	1	1	1	1	1	1	1	1	1	1	1	1
mwgecov2#0589	1	1	1	1	1	1	1	1	1	1	1	1	1	1	1	1	1	1	1
mwgecov2#0590	1	1	1	1	1	1	1	1	1	1	1	1	1	1	1	1	1	1	1
mwgecov2#0591	1	1	1	1	1	1	1	0	1	1	1	1	1	1	1	1	1	1	1
mwgecov2#0592	1	1	1	1	1	1	1	0	1	1	1	1	1	1	1	1	1	1	1
mwgecov2#0593	1	1	0	1	1	1	1	0	1	0	1	1	1	0	0	1	1	1	1
mwgecov2#0594	1	1	1	1	1	1	1	1	0	1	1	1	1	1	0	1	1	1	1
mwgecov2#0595	1	1	1	1	1	1	1	1	1	1	1	1	1	1	0	1	1	1	1
mwgecov2#0596	1	1	0	1	1	1	1	1	1	0	1	1	1	1	0	1	1	1	1
mwgecov2#0597	1	1	1	1	1	0	1	1	1	1	1	1	1	1	0	1	1	1	1
mwgecov2#0598	1	1	1	1	1	1	1	0	1	1	1	1	1	1	1	1	1	1	1
mwgecov2#0599	1	1	0	1	1	1	1	0	1	0	1	1	1	1	1	1	1	1	1
mwgecov2#0600	1	1	1	1	1	1	1	0	1	1	1	1	1	1	1	1	1	1	1
mwgecov2#0601	1	1	1	1	0	1	1	0	1	1	1	1	0	1	1	1	1	1	1
mwgecov2#0602	1	1	1	1	1	1	1	1	1	1	1	1	1	1	1	1	1	1	1
mwgecov2#0603	1	1	1	1	1	1	1	1	1	0	1	1	1	1	1	1	1	1	1
mwgecov2#0604	1	1	1	1	1	1	1	1	1	1	1	1	1	1	1	1	1	1	1
mwgecov2#0605	1	1	1	1	1	1	1	1	1	1	1	1	1	1	1	1	1	1	1
mwgecov2#5480	1	1	1	1	1	1	1	1	1	1	1	1	1	1	1	1	1	0	0
mwgecov2#0606	1	1	1	1	1	1	1	1	1	1	1	1	1	1	1	1	1	1	1
mwgecov2#0607	1	1	1	1	1	1	1	1	1	0	1	1	1	1	1	1	1	1	1
mwgecov2#4270	1	1	1	1	1	1	1	1	1	1	1	1	1	1	1	1	1	1	1
mwgecov2#0608	1	1	1	1	1	1	1	1	1	1	1	1	1	1	1	1	1	1	1
mwgecov2#5481	1	1	1	1	1	1	1	1	1	1	1	1	1	1	1	1	1	1	1
mwgecov2#0609	1	1	1	1	1	1	1	1	1	1	1	1	1	1	1	1	1	1	1
mwgecov2#0610	1	1	1	1	1	1	1	1	1	1	1	1	1	1	1	1	1	1	1
mwgecov2#0611	1	1	1	1	1	1	1	1	1	1	1	1	1	1	1	1	1	1	1
mwgecov2#0612	1	1	1	1	1	1	1	1	1	1	1	1	1	1	1	1	1	1	1
mwgecov2#4271	1	1	1	1	1	1	1	1	1	1	1	1	1	1	1	1	1	1	1
mwgecov2#0613	1	1	1	1	1	1	1	1	1	1	1	1	1	1	1	1	1	1	1
mwgecov2#4272	1	1	1	1	1	1	1	1	1	1	1	1	1	1	1	1	1	1	1
mwgecov2#0614	1	1	1	1	1	1	1	1	1	1	1	1	1	1	1	1	1	1	1
mwgecov2#0615	1	1	1	1	1	1	1	1	1	1	1	1	1	1	1	1	1	1	1
mwgecov2#4273	1	1	1	1	1	1	1	1	1	1	1	1	1	1	1	1	1	1	1
mwgecov2#0617	1	1	1	1	1	1	1	1	1	1	1	1	1	1	1	1	1	1	1
mwgecov2#0618	1	1	1	1	1	1	1	1	1	1	1	1	1	1	1	1	1	1	1
mwgecov2#0619	1	1	1	1	1	1	1	1	1	1	1	1	1	1	1	1	1	1	1
mwgecov2#0620	1	1	1	1	1	1	1	1	1	1	1	1	1	1	1	1	1	1	1
mwgecov2#0621	1	1	1	1	1	1	1	1	1	1	1	1	1	1	1	1	1	1	1
mwgecov2#0622	1	1	1	1	1	1	1	1	1	1	1	1	1	1	1	1	1	1	1
mwgecov2#0623	1	1	1	1	1	1	1	1	1	1	1	1	1	1	1	1	1	1	1
mwgecov2#0624	1	1	1	1	1	1	1	1	1	1	1	1	1	1	1	1	1	1	1
mwgecov2#0625	1	1	1	1	1	1	1	1	1	1	1	1	1	1	1	1	1	1	1
mwgecov2#0626	1	1	1	1	1	1	1	1	1	1	1	1	1	1	1	1	1	1	1
mwgecov2#0627	1	1	1	1	1	1	1	1	1	1	1	1	1	1	0	1	1	1	1
mwgecov2#4274	1	1	0	1	1	1	0	1	1	1	1	1	1	1	0	1	1	1	1
mwgecov2#0629	1	1	1	1	1	1	1	1	1	1	1	1	1	1	1	1	1	1	1
mwgecov2#0630	1	1	1	1	1	1	1	1	1	1	1	1	1	1	1	1	1	1	1
mwgecov2#0631	1	1	1	1	1	1	1	1	1	1	1	1	1	1	1	1	1	1	1
mwgecov2#0632	1	1	1	1	1	1	1	1	1	1	1	1	1	1	1	1	1	1	1
mwgecov2#0633	1	1	1	1	1	1	1	1	1	1	1	1	1	1	1	1	1	1	1
mwgecov2#0634	1	1	0	1	1	1	1	1	1	1	1	1	1	1	1	1	1	1	1
mwgecov2#0635	1	1	0	1	1	1	1	1	1	1	1	1	1	1	1	1	1	1	1
mwgecov2#0636	1	1	1	1	1	1	1	1	1	1	1	1	1	1	0	1	1	1	1
mwgecov2#4275	1	1	1	1	1	1	1	1	1	1	1	1	1	1	1	1	1	1	1
mwgecov2#5482	1	1	1	1	1	1	1	1	1	1	1	1	1	1	1	1	1	1	1
mwgecov2#0637	1	1	1	1	1	1	1	1	1	1	1	1	1	1	1	1	1	1	1
mwgecov2#0638	1	1	1	1	1	1	1	1	1	1	1	1	1	1	1	1	1	1	1
mwgecov2#0640	1	1	0	1	1	1	0	0	1	0	1	1	1	0	0	1	0	1	1
mwgecov2#0641	1	1	1	1	1	1	1	1	1	1	1	1	1	1	1	1	1	1	1
mwgecov2#0646	1	1	1	1	1	1	1	1	1	1	1	1	1	1	1	1	1	0	1
mwgecov2#5483	1	1	1	1	1	1	1	1	1	1	1	1	1	1	1	1	1	0	0
mwgecov2#0648	1	1	1	1	1	1	1	1	1	1	1	1	1	1	1	1	1	1	1
mwgecov2#0649	1	1	1	1	1	1	1	1	1	1	1	1	1	1	1	1	1	1	1
mwgecov2#5485	1	1	1	1	1	1	1	1	1	1	1	1	1	1	1	1	1	1	1
mwgecov2#0650	1	1	1	1	1	1	1	1	1	1	1	1	1	1	1	1	1	1	1
mwgecov2#0651	1	1	1	1	1	1	1	1	1	1	1	1	1	1	1	1	1	1	1
mwgecov2#4276	1	1	1	1	1	1	1	1	1	1	1	1	1	1	1	1	1	1	1
mwgecov2#0652	1	1	1	1	1	1	1	1	1	1	1	1	1	1	1	1	1	1	1
mwgecov2#6110	1	1	1	1	1	1	1	1	1	1	1	1	1	1	1	1	1	0	1
mwgecov2#6111	1	1	1	1	1	1	1	1	1	1	1	1	1	1	1	1	1	0	1
mwgecov2#0655	1	1	1	1	1	1	1	1	1	1	1	1	1	1	1	1	1	0	1
mwgecov2#0656	1	1	1	1	1	1	1	1	1	1	1	1	1	1	1	1	1	0	1
mwgecov2#5488	1	1	1	1	1	1	1	1	1	1	1	1	1	1	1	1	1	0	1
mwgecov2#0658	1	1	1	1	1	1	1	1	1	1	1	1	1	1	1	1	1	1	1
mwgecov2#0659	1	1	1	1	1	1	1	1	1	1	1	1	1	1	1	1	1	1	1
mwgecov2#0660	1	1	1	1	1	1	1	1	1	1	1	1	1	1	1	1	1	1	1
mwgecov2#0661	1	1	1	1	1	1	1	1	1	1	1	1	1	1	1	1	1	1	1
mwgecov2#0662	1	1	1	1	1	1	1	1	1	1	1	1	1	1	1	1	1	1	1
mwgecov2#0663	1	1	1	1	1	1	1	1	1	1	1	1	1	1	1	1	1	1	1
mwgecov2#0664	1	1	1	1	1	1	1	1	1	1	1	1	1	1	1	1	1	1	1
mwgecov2#0665	1	1	1	1	1	1	1	1	1	1	1	1	1	1	1	1	1	1	1
mwgecov2#0666	1	1	1	1	1	1	1	1	1	1	1	1	1	1	1	1	1	1	1
mwgecov2#5489	1	1	1	1	1	1	1	1	1	1	1	1	1	1	1	1	1	1	0
mwgecov2#5490	1	1	1	1	1	1	1	1	1	1	1	1	1	1	1	1	1	1	0
mwgecov2#5491	1	1	1	1	1	1	1	1	1	1	1	1	1	1	1	1	1	1	0
mwgecov2#4277	1	1	1	1	1	1	1	1	1	1	1	1	1	1	1	1	1	1	0
mwgecov2#4278	1	1	1	1	1	1	1	1	1	1	1	1	1	1	1	1	1	1	0
mwgecov2#0671	1	1	1	1	1	1	1	1	1	1	1	1	1	1	1	1	1	1	1
mwgecov2#0672	1	1	1	1	1	1	1	1	1	1	1	1	1	1	1	1	1	1	1
mwgecov2#0673	1	1	1	1	1	1	1	1	1	1	1	1	1	1	1	1	1	1	1
mwgecov2#0674	1	1	1	1	1	1	1	1	1	1	1	1	1	1	1	1	1	1	1
mwgecov2#0675	1	1	1	1	1	1	1	1	1	1	1	1	1	1	1	1	1	1	1
mwgecov2#0676	1	1	1	1	1	1	1	1	1	1	1	1	1	1	1	1	1	1	1
mwgecov2#0677	1	1	1	1	1	1	1	1	1	1	1	1	1	1	1	1	1	1	1
mwgecov2#0678	1	1	1	1	1	1	1	1	1	1	1	1	1	1	1	1	1	1	1
mwgecov2#0679	1	1	1	1	1	1	1	1	1	1	1	1	1	1	1	1	1	1	1
mwgecov2#0680	1	1	1	1	1	1	1	1	1	1	1	1	1	1	1	1	1	1	1
mwgecov2#5492	1	1	1	1	1	1	1	1	1	1	1	1	1	1	1	1	1	1	0
mwgecov2#4279	1	1	1	1	1	1	1	1	1	1	1	1	1	1	1	1	1	1	0
mwgecov2#5493	1	1	1	1	1	1	1	1	1	1	1	1	1	1	1	1	1	1	0
mwgecov2#5494	1	1	1	1	1	1	1	1	1	1	1	1	1	1	1	1	1	1	0
mwgecov2#4280	1	1	1	1	1	1	1	1	1	1	1	1	1	1	1	1	1	1	0
mwgecov2#5495	1	1	1	1	1	1	1	1	1	1	1	1	1	1	1	1	1	1	0
mwgecov2#5496	1	1	1	1	1	1	1	1	1	1	1	1	1	1	1	1	1	1	0
mwgecov2#5497	1	1	1	1	1	1	1	1	1	1	1	1	1	1	1	1	1	1	0
mwgecov2#4281	1	1	1	1	1	1	1	1	1	1	1	1	1	1	1	1	1	1	0
mwgecov2#4282	1	1	1	1	1	1	1	1	1	1	1	1	1	1	1	1	1	1	0
mwgecov2#4283	1	1	1	1	1	1	1	1	1	1	1	1	1	1	1	1	1	1	0
mwgecov2#5498	1	1	1	1	1	1	1	1	1	1	1	1	1	1	1	1	1	1	0
mwgecov2#4284	1	1	1	1	1	1	1	1	1	1	1	1	1	1	1	1	1	1	0
mwgecov2#4285	1	1	1	1	1	1	1	1	1	1	1	1	1	1	1	1	1	1	0
mwgecov2#5499	1	1	1	1	1	1	1	1	1	1	1	1	1	1	1	1	1	1	0
mwgecov2#0684	1	1	0	1	1	1	1	1	1	1	1	1	1	1	1	1	1	1	1
mwgecov2#0685	1	1	1	1	1	1	1	1	1	1	1	1	1	1	1	1	1	1	1
mwgecov2#0686	1	1	1	1	1	1	1	1	1	1	1	1	1	1	1	1	1	1	1
mwgecov2#0687	1	1	1	1	1	1	1	1	1	1	1	1	1	1	0	1	1	1	1
mwgecov2#0688	1	1	1	1	1	1	1	1	1	1	1	1	1	1	0	1	1	1	1
mwgecov2#0689	1	1	0	1	1	1	1	1	1	0	1	1	0	1	0	1	1	1	1
mwgecov2#4286	1	1	0	1	1	0	1	0	1	0	1	1	1	1	0	1	1	1	1
mwgecov2#0691	1	1	0	1	1	1	1	1	1	0	1	1	0	0	0	1	1	1	1
mwgecov2#0692	1	1	1	1	1	1	1	1	1	0	1	1	1	1	0	1	1	1	1
mwgecov2#0693	1	1	0	1	1	1	1	1	1	0	1	1	0	1	1	1	1	1	1
mwgecov2#0694	1	1	1	1	1	1	1	1	1	1	1	1	1	1	1	1	1	1	1
mwgecov2#0695	1	1	1	1	1	1	1	1	1	1	1	1	1	1	1	1	1	1	1
mwgecov2#0696	1	1	1	1	1	1	1	1	1	1	1	1	1	1	1	1	1	1	1
mwgecov2#0697	1	1	1	1	1	1	1	1	1	1	1	1	1	1	1	1	1	1	1
mwgecov2#0698	1	1	1	1	1	1	1	1	1	1	1	1	1	1	1	1	1	1	1
mwgecov2#0699	1	1	1	1	1	1	1	1	1	1	1	1	1	1	1	1	1	1	1
mwgecov2#0700	1	1	1	1	1	1	1	1	1	1	1	1	1	1	1	1	1	1	1
mwgecov2#0701	1	1	1	1	1	1	1	1	1	1	1	1	1	1	1	1	1	1	1
mwgecov2#0702	1	1	1	1	1	1	1	1	1	1	1	1	1	1	1	1	1	1	1
mwgecov2#0703	1	1	1	1	1	1	1	1	1	1	1	1	1	1	1	1	1	1	1
mwgecov2#0704	1	1	1	1	1	1	1	1	1	1	1	1	1	1	1	1	1	1	1
mwgecov2#0705	1	1	1	1	1	1	1	1	1	1	1	1	1	1	1	1	1	1	1
mwgecov2#0706	1	1	1	1	1	1	1	1	1	1	1	1	1	1	1	1	1	1	1
mwgecov2#0708	1	1	1	1	1	1	1	1	1	1	1	1	1	1	1	1	1	1	1
mwgecov2#0709	1	1	1	1	1	1	1	1	1	1	1	1	1	1	1	1	1	1	1
mwgecov2#0710	1	1	1	1	1	1	1	1	1	1	1	1	1	1	1	1	1	1	1
mwgecov2#0711	1	1	1	1	1	1	1	1	1	1	1	1	1	1	1	1	1	1	1
mwgecov2#0712	1	1	1	1	1	1	1	1	1	1	1	1	1	1	1	1	1	1	1
mwgecov2#0713	1	1	1	1	1	1	1	1	1	1	1	1	1	1	1	1	1	1	1
mwgecov2#0714	1	1	1	1	1	1	1	1	1	1	1	1	1	1	1	1	1	1	1
mwgecov2#0715	1	1	1	1	1	1	1	1	1	1	1	1	1	1	1	1	1	1	1
mwgecov2#0716	1	1	1	1	1	1	1	1	1	1	1	1	1	1	1	1	1	1	1
mwgecov2#5500	1	1	1	1	1	1	1	1	1	1	1	1	1	1	1	1	1	1	0
mwgecov2#4287	1	1	1	1	1	1	1	1	1	1	1	1	1	1	1	1	1	0	0
mwgecov2#5501	1	1	1	1	1	1	1	1	1	1	1	1	1	1	1	1	1	1	0
mwgecov2#4288	1	1	1	1	1	1	1	1	1	1	1	1	1	1	1	1	1	0	0
mwgecov2#4289	1	1	1	1	1	1	1	1	1	1	1	1	1	1	1	1	1	0	0
mwgecov2#4290	1	1	1	1	1	1	1	1	1	1	1	1	1	1	1	0	1	1	0
mwgecov2#5502	1	1	1	1	1	1	1	1	1	1	1	1	1	1	1	0	1	1	0
mwgecov2#4291	1	1	1	1	1	1	1	1	1	1	1	1	1	1	1	0	1	1	0
mwgecov2#4292	1	1	1	1	1	1	1	1	1	1	1	1	1	1	1	1	1	1	0
mwgecov2#5503	1	1	1	1	1	1	1	1	1	1	1	1	1	1	1	1	1	1	0
mwgecov2#4293	1	1	1	1	1	1	1	1	1	1	1	1	1	1	1	1	1	1	0
mwgecov2#4294	1	1	1	1	1	1	1	1	1	1	1	1	1	1	1	1	1	0	0
mwgecov2#4295	1	1	1	1	1	1	1	1	1	1	1	1	1	1	1	1	1	0	0
mwgecov2#5931	1	1	1	1	1	1	1	1	1	1	1	1	1	1	1	1	1	1	0
mwgecov2#4296	1	1	1	1	1	1	1	1	1	1	1	1	1	1	1	1	1	0	0
mwgecov2#5504	1	1	1	1	1	1	1	1	1	1	1	1	1	1	1	1	1	0	0
mwgecov2#4297	1	1	1	1	1	1	1	1	1	1	1	1	1	1	1	1	1	1	0
mwgecov2#4298	1	1	1	1	1	1	1	1	1	1	1	1	1	1	1	1	1	1	0
mwgecov2#5046	1	1	1	1	1	1	1	1	1	1	1	1	1	1	1	1	1	1	0
mwgecov2#5505	1	1	1	1	1	1	1	1	1	1	1	1	1	1	1	0	1	0	0
mwgecov2#4299	1	1	1	1	1	1	1	1	1	1	1	1	1	1	1	1	1	1	0
mwgecov2#5506	1	1	1	1	1	1	1	1	1	1	1	1	1	1	1	1	1	0	0
mwgecov2#0519	1	1	1	1	1	1	1	1	1	1	1	1	1	1	1	1	1	1	1
mwgecov2#0520	1	1	1	1	1	1	1	1	1	1	1	1	1	1	1	1	1	1	1
mwgecov2#0521	1	1	1	1	1	1	1	1	1	1	1	1	1	1	1	1	1	1	1
mwgecov2#4300	1	1	1	1	1	1	1	1	1	1	1	1	1	1	1	1	1	0	0
mwgecov2#5507	1	1	1	1	1	1	1	1	1	1	1	1	1	1	1	1	1	0	0
mwgecov2#4301	1	1	1	1	1	1	1	1	1	1	1	1	1	1	1	1	1	0	0
mwgecov2#5508	1	1	1	1	1	1	1	1	1	1	1	1	1	1	1	1	1	0	0
mwgecov2#4302	1	1	1	1	1	1	1	1	1	1	1	1	1	1	1	1	1	0	0
mwgecov2#4303	1	1	1	1	1	1	1	1	1	1	1	1	1	1	1	1	1	1	0
mwgecov2#5509	1	1	1	1	1	1	1	1	1	1	1	1	1	1	1	1	1	1	0
mwgecov2#4304	1	1	1	1	1	1	1	1	1	1	1	1	1	1	1	1	1	1	0
mwgecov2#5510	1	1	1	1	1	1	1	1	1	1	1	1	1	1	1	1	1	1	0
mwgecov2#5511	1	1	1	1	1	1	1	1	1	1	1	1	1	1	1	1	1	1	0
mwgecov2#4305	1	1	1	1	1	1	1	1	1	1	1	1	1	1	1	1	1	1	0
mwgecov2#4306	1	1	1	1	1	1	1	1	1	1	1	1	1	1	1	1	1	1	0
mwgecov2#4307	1	1	1	1	1	1	1	1	1	1	1	1	1	1	1	1	1	1	0
mwgecov2#5512	1	1	1	1	1	1	1	1	1	1	1	1	1	1	1	1	1	1	0
mwgecov2#5513	1	1	1	1	1	1	1	1	1	1	1	1	1	1	1	1	1	1	0
mwgecov2#5514	1	1	1	1	1	1	1	1	1	1	1	1	1	1	1	1	1	1	0
mwgecov2#4308	1	1	1	1	1	1	1	1	1	1	1	1	1	1	1	1	1	1	0
mwgecov2#4309	1	1	1	1	1	1	1	1	1	1	1	1	1	1	1	1	1	1	0
mwgecov2#4310	1	1	1	1	1	1	1	1	1	1	1	1	1	1	1	1	1	1	0
mwgecov2#5515	1	1	1	1	1	1	1	1	1	1	1	1	1	1	1	1	1	1	0
mwgecov2#4311	1	1	1	1	1	1	1	1	1	1	1	1	1	1	1	1	1	1	0
mwgecov2#4312	1	1	1	1	1	1	1	1	1	1	1	1	1	1	1	1	1	1	0
mwgecov2#4670	1	1	1	1	1	1	1	1	1	1	1	1	1	1	1	1	1	1	0
mwgecov2#4313	1	1	1	1	1	1	1	1	1	1	1	1	1	1	1	1	1	0	0
mwgecov2#5516	1	1	1	1	1	1	1	1	1	1	1	1	1	1	1	1	1	1	0
mwgecov2#4314	1	1	1	1	1	1	1	1	1	1	1	1	1	1	1	1	1	1	0
mwgecov2#5517	1	1	1	1	1	1	1	1	1	1	1	1	1	1	1	1	1	0	0
mwgecov2#4315	1	1	1	0	1	1	1	1	1	1	1	1	1	1	1	1	1	0	0
mwgecov2#4440	1	1	1	1	1	1	1	1	1	1	1	1	1	1	1	1	1	1	0
mwgecov2#5518	1	1	1	1	1	1	1	1	1	1	1	1	1	1	1	1	1	1	0
mwgecov2#4316	1	1	1	1	1	1	1	1	1	1	1	1	1	1	1	1	1	1	0
mwgecov2#5519	1	1	1	1	1	1	1	1	1	1	1	1	1	1	1	1	1	0	0
mwgecov2#4317	1	1	1	1	1	1	1	1	1	1	1	1	1	1	1	1	1	0	0
mwgecov2#4318	1	1	1	1	1	1	1	1	1	1	1	1	1	1	1	1	1	0	0
mwgecov2#0717	1	1	1	1	1	1	1	1	1	1	1	1	1	1	1	1	1	1	1
mwgecov2#0718	1	1	1	1	1	1	1	1	1	1	1	1	1	1	1	1	1	1	1
mwgecov2#0719	1	1	1	1	1	1	1	1	1	1	1	1	1	1	1	1	1	1	1
mwgecov2#0720	1	1	1	1	1	1	1	1	1	1	1	1	1	1	1	1	1	1	1
mwgecov2#0721	1	1	1	1	1	1	1	1	1	1	1	1	1	1	1	1	1	1	1
mwgecov2#0722	1	1	1	1	1	1	1	1	1	1	1	1	0	1	0	1	1	1	1
mwgecov2#0723	1	1	1	1	1	1	1	1	1	1	1	1	1	1	1	1	1	1	1
mwgecov2#0724	1	1	1	1	1	1	1	1	1	1	1	1	1	1	1	1	1	1	1
mwgecov2#0725	1	1	1	1	1	1	1	1	1	1	1	1	1	1	1	1	1	1	1
mwgecov2#0726	1	1	1	1	1	1	1	1	1	1	1	1	1	1	1	1	1	1	1
mwgecov2#0727	1	1	1	1	1	1	1	1	1	1	1	1	1	1	1	1	1	1	1
mwgecov2#4319	1	1	1	1	1	1	1	1	1	1	1	1	1	1	1	1	1	1	1
mwgecov2#0728	1	1	1	1	1	1	1	1	1	1	1	1	1	1	1	1	1	1	1
mwgecov2#0729	1	1	1	1	1	1	1	1	1	1	1	1	1	1	1	1	1	1	1
mwgecov2#0730	1	1	1	1	1	1	1	1	1	1	1	1	1	1	1	1	1	1	1
mwgecov2#0731	1	1	1	1	1	1	1	1	1	1	1	1	1	1	1	1	1	1	1
mwgecov2#0732	1	1	1	1	1	1	1	1	1	1	1	1	1	1	1	1	1	1	1
mwgecov2#0733	1	1	1	1	1	1	1	1	1	1	1	1	1	1	1	1	1	1	1
mwgecov2#0734	1	1	1	1	1	1	1	1	1	1	1	1	1	1	1	1	1	1	1
mwgecov2#0735	1	1	1	1	1	1	1	1	1	1	1	1	1	1	1	1	1	1	1
mwgecov2#0736	1	1	1	1	1	1	1	1	1	1	1	1	1	1	1	1	1	1	1
mwgecov2#0737	1	1	1	1	1	1	1	1	1	1	1	1	1	1	1	1	1	1	1
mwgecov2#0738	1	1	1	1	1	1	1	1	1	1	1	1	1	1	1	1	1	1	1
mwgecov2#0739	1	1	1	1	1	1	1	1	1	1	1	1	1	1	1	1	1	1	1
mwgecov2#0740	1	1	1	1	1	1	1	1	1	1	1	1	1	1	1	1	1	1	1
mwgecov2#5520	1	1	1	1	1	1	1	1	1	1	1	1	1	1	1	1	1	1	0
mwgecov2#4320	1	1	1	1	1	1	1	1	1	1	1	1	1	1	1	1	1	1	0
mwgecov2#0743	1	1	1	1	1	1	1	1	1	1	1	1	1	1	1	1	1	1	1
mwgecov2#0744	1	1	1	1	1	1	1	1	1	1	1	1	1	1	1	1	1	1	1
mwgecov2#0745	1	1	1	1	1	1	1	1	1	1	1	1	1	1	1	1	1	1	1
mwgecov2#0746	1	1	1	1	1	1	1	1	1	1	1	1	1	1	1	1	1	1	1
mwgecov2#0747	1	1	1	1	1	1	1	1	1	1	1	1	1	1	1	1	1	1	1
mwgecov2#0748	1	1	1	1	1	1	1	1	1	1	1	1	1	1	1	1	1	1	1
mwgecov2#0749	1	1	1	1	1	1	1	1	1	1	1	1	1	1	1	1	1	1	1
mwgecov2#0750	1	1	1	1	1	1	1	1	1	1	1	1	1	1	1	1	1	1	1
mwgecov2#4321	1	1	1	1	1	1	1	1	1	1	1	1	1	1	1	1	1	1	1
mwgecov2#0751	1	1	1	1	1	1	1	1	1	1	1	1	1	1	1	1	1	1	1
mwgecov2#0752	1	1	1	1	1	1	1	1	1	1	1	1	1	1	1	1	1	1	1
mwgecov2#0753	1	1	1	1	1	1	1	1	1	1	1	1	1	1	1	1	1	1	1
mwgecov2#0754	1	1	1	1	1	1	1	1	1	1	1	1	1	1	1	1	1	1	1
mwgecov2#0755	1	1	1	1	1	1	1	1	1	1	1	1	1	1	1	1	1	1	1
mwgecov2#0756	1	1	1	1	1	1	1	1	1	1	1	1	1	1	1	1	1	1	1
mwgecov2#0757	1	1	1	1	1	1	1	1	1	1	1	1	1	1	1	1	1	1	1
mwgecov2#0758	1	1	1	1	1	1	1	1	1	1	1	1	1	1	1	1	1	1	1
mwgecov2#0759	1	1	1	1	1	1	1	1	1	1	1	1	1	1	1	1	1	1	1
mwgecov2#0760	1	1	1	1	1	1	1	1	1	1	1	1	1	1	1	1	1	1	1
mwgecov2#5521	1	1	1	1	1	1	1	1	1	1	1	1	1	1	1	1	1	1	1
mwgecov2#0761	1	1	1	1	1	1	1	1	1	1	1	1	1	1	1	1	1	1	1
mwgecov2#0762	1	1	1	1	1	1	1	1	1	1	1	1	1	1	1	1	1	1	1
mwgecov2#0763	1	1	1	1	1	1	1	1	1	1	1	1	1	1	1	1	1	1	1
mwgecov2#0764	1	1	1	1	1	1	1	1	1	1	1	1	1	1	1	1	1	1	1
mwgecov2#0765	1	1	1	1	1	1	1	1	1	1	1	1	1	1	1	1	1	1	1
mwgecov2#4322	1	1	1	1	1	1	1	1	1	1	1	1	1	1	1	1	1	1	1
mwgecov2#0766	1	1	1	1	1	1	1	1	1	1	1	1	1	1	1	1	1	1	1
mwgecov2#5522	1	1	1	1	1	1	1	1	1	1	1	1	1	1	1	1	1	1	1
mwgecov2#0767	1	1	1	1	1	1	1	1	1	1	1	1	1	1	1	1	1	1	1
mwgecov2#5523	1	1	1	1	1	1	1	1	1	1	1	1	1	1	1	1	1	1	1
mwgecov2#0768	1	1	1	1	1	1	1	1	1	1	1	1	1	1	1	1	1	1	1
mwgecov2#0769	1	1	1	1	1	1	1	1	1	1	1	1	1	1	1	1	1	1	1
mwgecov2#4323	1	1	1	1	1	1	1	1	1	1	1	1	1	1	1	1	1	1	1
mwgecov2#0770	1	1	1	1	1	1	1	1	1	1	1	1	1	1	1	1	1	1	1
mwgecov2#0771	1	1	1	1	1	1	1	1	1	1	1	1	1	1	1	1	1	1	1
mwgecov2#0772	1	1	1	1	1	1	1	1	1	1	1	1	1	1	1	1	1	1	1
mwgecov2#0773	1	1	1	1	1	1	1	1	1	1	1	1	1	1	1	1	1	1	1
mwgecov2#0774	1	1	1	1	1	1	1	1	1	1	1	1	1	1	1	1	1	1	1
mwgecov2#0775	1	1	1	1	1	1	1	1	1	1	1	1	1	1	1	1	1	1	1
mwgecov2#0776	1	1	1	1	1	1	1	1	1	1	1	1	1	1	1	1	1	1	1
mwgecov2#5524	1	1	1	1	1	1	1	1	1	1	1	1	1	1	1	1	1	0	0
mwgecov2#4324	1	1	1	1	1	1	1	1	1	1	1	1	1	1	1	1	1	0	0
mwgecov2#0777	1	1	1	1	1	1	1	1	1	1	1	1	1	1	1	1	1	1	1
mwgecov2#0778	1	1	1	1	1	1	1	1	1	1	1	1	1	1	1	1	1	1	1
mwgecov2#0779	1	1	1	1	1	1	1	1	1	1	1	1	1	1	1	1	1	1	1
mwgecov2#0780	1	1	1	1	1	1	1	1	1	1	1	1	1	1	1	1	1	1	1
mwgecov2#0781	1	1	1	1	1	1	1	1	1	1	1	1	1	1	1	1	1	1	1
mwgecov2#0782	1	1	1	1	1	1	1	1	1	1	1	1	1	1	1	1	1	1	1
mwgecov2#0783	1	1	1	1	1	1	1	1	1	1	1	1	1	1	1	1	1	1	1
mwgecov2#0784	1	1	1	1	1	1	1	1	1	1	1	1	1	1	1	1	1	1	1
mwgecov2#0785	1	1	1	1	1	1	1	1	1	1	1	1	1	1	1	1	1	1	1
mwgecov2#0786	1	1	1	1	1	1	1	1	1	1	1	1	1	1	1	1	1	1	1
mwgecov2#0787	1	1	1	1	1	1	1	1	1	1	1	1	1	1	1	1	1	1	1
mwgecov2#0788	1	1	1	1	1	1	1	1	1	1	1	1	1	1	1	1	1	1	1
mwgecov2#0789	1	1	1	1	1	1	1	1	1	1	1	1	1	1	1	1	1	1	1
mwgecov2#0790	1	1	1	1	1	1	1	1	1	1	1	1	1	1	1	1	1	1	1
mwgecov2#0791	1	1	1	1	1	1	1	1	1	1	1	1	1	1	1	1	1	1	1
mwgecov2#0792	1	1	1	1	1	1	1	1	1	1	1	1	1	1	1	1	1	1	1
mwgecov2#0793	1	1	1	1	1	1	1	1	1	1	1	1	1	1	1	1	1	1	1
mwgecov2#0794	1	1	1	1	1	1	1	1	1	1	1	1	1	1	1	1	1	1	1
mwgecov2#0795	1	1	1	1	1	1	1	1	1	1	1	1	1	1	1	1	1	1	1
mwgecov2#0796	1	1	1	1	1	1	1	1	1	1	1	1	1	1	1	1	1	1	1
mwgecov2#0797	1	1	1	1	1	1	1	1	1	1	1	1	1	1	1	1	1	1	1
mwgecov2#4325	1	1	1	1	1	1	1	1	1	1	1	1	1	1	1	1	1	1	1
mwgecov2#0798	1	1	1	1	1	1	1	1	1	1	1	1	1	1	1	1	1	1	1
mwgecov2#0799	1	1	1	1	1	1	1	1	1	1	1	1	1	1	1	1	1	1	1
mwgecov2#0800	1	1	1	1	1	1	1	1	1	1	1	1	1	1	1	1	1	1	1
mwgecov2#0801	1	1	1	1	1	1	1	1	1	1	1	1	1	1	1	1	1	1	1
mwgecov2#4326	1	1	1	1	1	1	1	1	1	1	1	1	1	1	1	1	1	1	0
mwgecov2#4327	1	1	1	1	1	1	1	1	1	1	1	1	1	1	1	1	1	1	0
mwgecov2#4328	1	1	1	1	1	1	1	1	1	1	1	1	1	1	1	1	1	1	0
mwgecov2#4329	1	1	1	1	1	1	1	1	1	1	1	1	1	1	1	1	1	1	1
mwgecov2#5526	1	1	1	1	1	1	1	1	1	1	1	1	1	1	1	1	1	0	0
mwgecov2#0802	1	1	1	1	1	1	1	1	1	1	1	1	1	1	1	1	1	1	1
mwgecov2#0803	1	1	1	1	1	1	1	1	1	1	1	1	1	1	1	1	1	1	1
mwgecov2#0804	1	1	1	1	1	1	1	1	1	1	1	1	1	1	1	1	1	1	1
mwgecov2#0805	1	1	1	1	1	1	1	1	1	1	1	1	1	1	1	1	1	1	1
mwgecov2#4330	1	1	1	1	1	1	1	1	1	1	1	1	1	1	1	1	1	1	0
mwgecov2#5527	1	1	1	1	1	1	1	1	1	1	1	1	1	1	1	1	1	1	0
mwgecov2#4331	1	1	1	1	1	1	1	1	1	1	1	1	1	1	1	1	1	1	0
mwgecov2#5528	1	1	1	1	1	1	1	1	1	1	1	1	1	1	1	1	1	1	0
mwgecov2#4332	1	1	1	1	1	1	1	1	1	1	1	1	1	1	1	1	1	1	0
mwgecov2#0807	1	1	1	1	1	1	1	1	1	1	1	1	1	0	1	1	1	1	1
mwgecov2#0808	1	1	1	1	1	1	1	1	1	1	1	1	1	1	1	1	1	1	1
mwgecov2#0809	1	1	1	1	1	1	1	1	1	1	1	1	1	1	1	1	1	1	1
mwgecov2#5529	1	1	1	1	1	1	1	1	1	1	1	1	1	1	1	1	1	1	1
mwgecov2#0810	1	1	1	1	1	1	1	1	1	1	1	1	1	1	1	1	1	1	1
mwgecov2#0811	1	1	1	1	1	1	1	1	1	1	1	1	1	1	1	1	1	1	1
mwgecov2#0812	1	1	1	1	1	1	1	1	1	1	1	1	1	1	1	1	1	1	1
mwgecov2#0813	1	1	1	1	1	1	1	1	1	1	1	1	1	1	1	1	1	1	1
mwgecov2#0814	1	1	1	1	1	1	1	1	1	1	1	1	1	1	1	1	1	1	1
mwgecov2#0815	1	1	1	1	1	1	1	1	1	1	1	1	1	1	1	1	1	1	1
mwgecov2#0817	1	1	1	1	1	1	1	1	1	1	1	1	1	1	1	1	1	1	1
mwgecov2#0818	1	1	1	1	1	1	1	1	1	1	1	1	1	1	1	1	1	1	1
mwgecov2#0819	1	1	1	1	1	1	1	1	1	1	1	1	1	0	1	1	1	1	1
mwgecov2#0820	1	1	1	1	1	1	1	1	1	1	1	1	1	1	1	1	1	1	1
mwgecov2#0821	1	1	1	1	1	1	1	1	1	1	1	1	1	1	1	1	1	1	1
mwgecov2#0822	1	1	1	1	1	1	1	1	1	1	1	1	1	1	1	1	1	1	1
mwgecov2#0823	1	1	1	1	1	1	1	1	1	1	1	1	1	1	1	1	1	1	1
mwgecov2#0824	1	1	1	1	1	1	1	1	1	1	1	1	1	1	0	1	1	1	1
mwgecov2#0825	1	1	0	1	1	0	1	1	1	1	1	1	1	1	0	1	1	1	1
mwgecov2#0826	1	1	1	1	1	1	1	1	1	1	1	1	1	1	1	1	1	1	1
mwgecov2#0827	1	1	1	1	1	1	1	1	1	1	1	1	1	1	1	1	1	1	1
mwgecov2#0828	1	1	1	1	1	1	1	1	1	1	1	1	1	1	1	1	1	1	1
mwgecov2#0829	1	1	1	1	1	1	1	1	1	1	1	1	1	1	1	1	1	1	1
mwgecov2#0830	1	1	1	1	1	1	1	1	1	1	1	1	1	1	1	1	1	1	1
mwgecov2#0831	1	1	1	1	1	1	1	1	1	1	1	1	1	1	1	1	1	1	1
mwgecov2#0832	1	1	1	1	1	1	1	1	1	1	1	1	1	1	1	1	1	1	1
mwgecov2#0833	1	1	1	1	1	1	1	1	1	1	1	1	1	1	1	1	1	1	1
mwgecov2#0834	1	1	1	1	1	1	1	1	1	1	1	1	1	1	1	1	1	1	1
mwgecov2#0835	1	1	1	1	1	1	1	1	1	1	1	1	1	1	1	1	1	1	1
mwgecov2#0836	1	1	1	1	1	1	1	1	1	1	1	1	1	1	1	1	1	1	1
mwgecov2#0837	1	1	1	1	1	1	1	1	1	1	1	1	1	1	1	1	1	1	1
mwgecov2#0838	1	1	1	1	1	1	1	1	1	1	1	1	1	1	1	1	1	1	1
mwgecov2#0839	1	1	1	1	1	1	1	1	1	1	1	1	1	1	1	1	1	1	1
mwgecov2#0840	1	1	1	1	1	1	1	1	1	1	1	1	1	1	1	1	1	1	1
mwgecov2#0842	1	1	1	1	1	1	1	1	1	1	1	1	1	1	1	1	1	1	1
mwgecov2#0843	1	1	1	1	1	1	1	1	1	1	1	1	1	1	1	1	1	1	1
mwgecov2#0844	1	1	1	1	1	1	1	1	1	1	1	1	1	1	1	1	1	1	1
mwgecov2#0845	1	1	1	1	1	1	1	1	1	1	1	1	1	1	1	1	1	1	1
mwgecov2#0846	1	1	1	1	1	1	1	1	1	1	1	1	1	1	1	1	1	1	1
mwgecov2#0847	1	1	1	1	1	1	1	1	1	1	1	1	1	1	1	1	1	1	1
mwgecov2#0848	1	1	1	1	1	1	1	1	1	1	1	1	1	1	1	1	1	1	1
mwgecov2#0849	1	1	1	1	1	1	1	1	1	1	1	1	1	1	1	1	1	1	1
mwgecov2#0850	1	1	1	1	1	1	1	1	1	1	0	1	1	1	1	1	1	1	1
mwgecov2#0851	1	1	1	1	1	1	1	1	1	1	1	1	1	1	1	1	1	1	1
mwgecov2#0852	1	1	1	1	1	1	1	1	1	1	1	1	1	1	1	1	1	1	1
mwgecov2#0853	1	1	1	1	1	1	1	1	1	1	1	1	1	1	1	1	1	1	1
mwgecov2#0854	1	1	1	1	1	1	1	1	1	1	1	1	1	1	1	1	1	1	1
mwgecov2#0855	1	1	1	1	1	1	1	1	1	1	1	1	1	1	1	1	1	1	1
mwgecov2#0856	1	1	1	1	1	1	1	1	1	1	1	1	1	1	1	1	1	1	1
mwgecov2#0857	1	1	1	1	1	1	1	1	1	1	1	1	1	1	1	1	1	1	1
mwgecov2#0858	1	1	1	1	1	1	1	1	1	1	1	1	1	1	1	1	1	1	1
mwgecov2#0859	1	1	1	1	1	1	1	1	1	1	1	1	1	1	1	1	1	1	1
mwgecov2#0860	1	1	1	1	1	1	1	1	1	1	1	1	1	1	1	1	1	1	1
mwgecov2#0862	1	1	1	1	1	1	1	1	1	1	1	1	1	1	0	1	1	1	1
mwgecov2#0863	1	1	1	1	1	1	1	1	1	1	1	1	1	1	0	1	1	1	1
mwgecov2#0864	1	1	1	1	1	1	1	1	1	1	1	1	1	1	1	1	1	1	1
mwgecov2#0865	1	1	1	1	1	1	1	1	1	1	0	1	1	1	0	1	1	1	1
mwgecov2#0866	1	1	1	1	1	1	1	1	1	1	1	1	1	1	1	1	1	1	1
mwgecov2#0867	1	1	1	1	1	1	1	1	1	1	1	1	1	1	1	1	1	1	1
mwgecov2#0868	1	1	1	1	1	1	1	1	1	1	1	1	1	1	1	1	1	1	1
mwgecov2#0869	1	1	1	1	1	1	1	1	1	1	1	1	1	1	1	1	1	1	1
mwgecov2#0870	1	1	1	1	1	1	1	1	1	1	1	1	1	1	1	1	1	1	1
mwgecov2#0871	1	1	1	1	1	1	1	1	1	1	1	1	1	1	1	1	1	1	1
mwgecov2#0872	1	1	1	1	1	1	1	1	1	1	1	1	1	1	1	1	1	1	1
mwgecov2#0873	1	1	1	1	1	1	1	1	1	1	1	1	1	1	1	1	1	1	1
mwgecov2#0874	1	1	1	1	1	1	1	1	1	1	1	1	1	1	1	1	1	1	1
mwgecov2#0875	1	1	1	1	1	1	1	1	1	1	1	1	1	1	1	1	1	1	1
mwgecov2#0876	1	1	1	1	1	1	1	1	1	1	1	1	1	1	1	1	1	1	1
mwgecov2#4333	1	1	1	1	1	1	1	1	1	1	1	1	1	1	1	1	1	1	1
mwgecov2#0877	1	1	1	1	1	1	1	1	1	1	1	1	1	1	1	1	1	1	1
mwgecov2#0878	1	1	1	1	1	1	1	1	1	1	1	1	1	1	1	1	1	1	1
mwgecov2#4334	1	1	1	1	1	1	1	1	1	1	1	1	1	1	1	1	1	1	1
mwgecov2#0879	1	1	1	1	1	1	1	1	1	1	1	1	1	1	1	1	1	1	1
mwgecov2#5550	1	1	1	1	1	1	1	1	1	1	1	1	1	1	1	1	1	1	1
mwgecov2#0880	1	1	1	1	1	1	1	1	1	1	1	1	1	1	1	1	1	1	1
mwgecov2#0881	1	1	1	1	1	1	1	1	1	1	1	1	1	1	1	1	1	1	1
mwgecov2#4335	1	1	1	1	1	1	1	1	1	1	1	1	1	1	1	1	1	1	1
mwgecov2#0882	1	1	1	1	1	1	1	1	1	1	1	1	1	1	1	1	1	1	1
mwgecov2#5551	1	1	1	1	1	1	1	1	1	1	1	1	1	1	1	1	1	1	1
mwgecov2#0883	1	1	1	1	1	1	1	1	1	1	1	1	1	1	1	1	1	1	1
mwgecov2#0884	1	1	1	1	1	1	1	1	1	1	1	1	1	1	1	1	1	1	1
mwgecov2#0885	1	1	1	1	1	1	1	1	1	1	1	1	1	1	0	1	1	1	1
mwgecov2#0886	1	1	1	1	1	1	1	1	1	1	1	1	1	1	0	1	1	1	1
mwgecov2#0887	1	1	1	1	1	0	1	1	1	1	1	1	1	1	1	1	1	1	1
mwgecov2#0888	1	1	1	1	0	1	1	1	1	1	1	1	1	1	1	1	1	1	1
mwgecov2#0889	1	1	1	1	0	1	1	1	1	0	1	1	1	1	1	1	1	1	1
mwgecov2#0891	1	1	1	1	1	1	1	1	1	1	1	1	1	1	0	1	1	1	1
mwgecov2#0892	1	1	1	1	1	1	1	1	1	1	1	1	1	1	0	1	1	1	1
mwgecov2#0893	1	1	1	1	1	1	1	1	1	1	1	1	1	1	0	1	1	1	1
mwgecov2#0894	1	1	0	1	1	1	1	0	1	0	1	1	1	1	0	1	1	1	1
mwgecov2#0895	1	1	0	1	1	0	1	0	1	0	1	1	0	1	0	1	1	1	1
mwgecov2#0896	1	1	0	1	1	0	1	0	1	0	1	1	0	1	0	1	1	1	1
mwgecov2#0897	1	1	1	1	1	1	1	0	1	1	1	1	1	1	1	1	1	1	1
mwgecov2#0898	1	1	1	1	1	1	1	1	1	1	1	1	1	1	1	1	1	1	1
mwgecov2#0899	1	1	1	1	1	1	1	1	1	1	1	1	1	1	1	1	1	1	1
mwgecov2#0900	1	1	1	1	1	1	1	1	1	1	1	1	1	1	1	1	1	1	1
mwgecov2#0901	1	1	1	1	1	1	1	1	1	1	1	1	1	1	1	1	1	1	1
mwgecov2#0902	1	1	1	1	1	1	1	1	1	1	1	1	1	1	1	1	1	1	1
mwgecov2#0903	1	1	1	1	0	1	1	1	1	1	1	1	1	1	1	1	1	1	1
mwgecov2#0904	1	1	0	1	1	1	1	1	1	1	1	1	1	1	1	1	1	1	1
mwgecov2#4336	1	1	1	1	1	1	1	1	1	1	1	1	1	1	1	1	1	1	1
mwgecov2#0905	1	1	1	1	1	1	1	1	1	1	1	1	1	1	1	1	1	1	1
mwgecov2#0906	1	1	1	1	1	1	1	1	1	1	1	1	1	1	1	1	1	1	1
mwgecov2#0907	1	1	1	1	1	1	1	1	1	1	1	1	1	1	1	1	1	1	1
mwgecov2#0908	1	1	1	1	1	1	1	1	1	1	1	1	1	1	1	1	1	1	1
mwgecov2#0909	1	1	1	1	1	1	1	1	1	1	1	1	1	1	1	1	1	1	1
mwgecov2#4337	1	1	1	1	1	1	1	1	1	1	1	1	1	1	1	1	1	1	0
mwgecov2#4338	1	1	1	1	1	1	1	1	1	1	1	1	1	1	1	1	1	1	0
mwgecov2#4917	1	1	1	1	1	1	1	1	1	1	1	1	1	1	1	1	1	1	0
mwgecov2#4339	1	1	1	1	1	1	1	1	1	1	1	1	1	1	1	1	1	1	0
mwgecov2#4340	1	1	1	1	1	1	1	1	1	1	1	1	1	1	1	1	1	1	0
mwgecov2#5552	1	1	1	1	1	1	1	1	1	1	1	1	1	1	1	1	1	1	0
mwgecov2#5705	1	1	1	1	1	1	1	1	1	1	1	1	1	1	1	1	1	1	1
mwgecov2#4341	1	1	1	1	1	1	1	1	1	1	1	1	1	1	1	1	1	1	1
mwgecov2#4342	1	1	1	1	1	1	1	1	1	1	1	1	1	1	1	1	1	0	0
mwgecov2#4343	1	1	1	1	1	1	1	1	1	1	1	1	1	1	1	1	1	0	0
mwgecov2#4344	1	1	1	1	1	1	1	1	1	1	1	1	1	1	1	1	1	0	0
mwgecov2#4345	1	1	1	1	1	1	1	1	1	1	1	1	1	1	1	1	1	0	1
mwgecov2#1487	1	1	1	1	1	1	1	1	1	1	1	1	1	1	1	1	1	0	1
mwgecov2#5553	1	1	1	1	1	1	1	1	1	1	1	1	1	1	1	1	1	1	1
mwgecov2#4346	1	1	1	1	1	1	1	1	1	1	1	1	1	1	1	1	1	0	1
mwgecov2#4347	1	1	1	1	1	1	1	1	1	1	1	1	1	1	1	1	1	0	0
mwgecov2#5554	1	1	1	1	1	1	1	1	1	1	1	1	1	1	1	1	1	0	0
mwgecov2#4348	1	1	1	1	1	1	1	1	1	1	1	1	1	1	1	1	1	0	0
mwgecov2#5555	1	1	1	1	1	1	1	1	1	1	1	1	1	1	1	1	1	0	0
mwgecov2#5556	1	1	1	1	1	1	1	1	1	1	1	1	1	1	1	1	1	0	0
mwgecov2#4349	1	1	1	1	1	1	1	1	1	1	1	1	1	1	1	1	1	0	0
mwgecov2#5557	1	1	1	1	1	1	1	1	1	1	1	1	1	1	1	1	1	0	0
mwgecov2#4350	1	1	1	1	1	1	1	1	1	1	1	1	1	1	1	1	1	1	0
mwgecov2#5558	1	1	1	1	1	1	1	1	1	1	1	1	1	1	1	1	1	1	0
mwgecov2#4351	1	1	1	1	1	1	1	1	1	1	1	1	1	1	1	1	1	0	0
mwgecov2#5559	1	1	1	1	1	1	1	1	1	1	1	1	1	1	1	1	1	1	0
mwgecov2#4352	1	1	1	1	1	1	1	1	1	1	1	1	1	1	1	1	1	1	0
mwgecov2#4353	1	1	1	1	1	1	1	1	1	1	1	1	1	1	1	1	1	1	0
mwgecov2#4354	1	1	1	1	1	1	1	1	1	1	1	1	1	1	1	1	1	1	0
mwgecov2#1478	1	1	1	1	1	1	1	1	1	1	1	1	1	1	1	1	1	0	1
mwgecov2#4355	1	1	1	1	1	1	1	1	1	1	1	1	1	1	1	1	1	1	0
mwgecov2#5560	1	1	1	1	1	1	1	1	1	1	1	1	1	1	1	1	1	1	0
mwgecov2#4356	1	1	1	1	1	1	1	1	1	1	1	1	1	1	1	1	1	1	0
mwgecov2#5729	1	1	1	1	1	1	1	1	1	1	1	1	1	1	1	0	1	1	0
mwgecov2#4357	1	1	1	1	1	1	1	1	1	1	1	1	1	1	1	1	1	1	0
mwgecov2#5645	1	1	1	1	1	1	1	1	1	1	1	1	1	1	1	1	1	1	0
mwgecov2#4358	1	1	1	1	1	1	1	1	1	1	1	1	1	1	1	1	1	1	0
mwgecov2#5646	1	1	1	1	1	1	1	1	1	1	1	1	1	1	1	1	1	1	0
mwgecov2#5647	1	1	1	1	1	1	1	1	1	1	1	1	1	1	1	1	1	1	0
mwgecov2#4359	1	1	1	1	1	1	1	1	1	1	1	1	1	1	1	1	1	1	0
mwgecov2#5733	1	1	1	1	1	1	1	1	1	1	1	1	1	1	1	0	1	0	0
mwgecov2#4360	1	1	1	1	1	1	1	1	1	1	1	1	1	1	1	1	1	1	0
mwgecov2#5718	1	1	1	1	1	1	1	1	1	1	1	1	1	1	1	1	1	1	0
mwgecov2#4361	1	1	1	1	1	1	1	1	1	1	1	1	1	1	1	0	1	1	0
mwgecov2#5694	1	1	1	1	1	1	1	1	1	1	1	1	1	1	1	0	1	0	0
mwgecov2#5633	1	1	1	1	1	1	1	1	1	1	1	1	1	1	1	1	1	0	0
mwgecov2#5045	1	1	1	1	1	1	1	1	1	1	1	1	1	1	1	1	1	0	0
mwgecov2#5773	1	1	1	1	1	1	1	1	1	1	1	1	1	1	1	0	1	0	0
mwgecov2#4362	1	1	1	1	1	1	1	1	1	1	1	1	1	1	1	0	1	0	0
mwgecov2#4363	1	1	1	1	1	1	1	1	1	1	1	1	1	1	1	0	1	0	0
mwgecov2#4706	1	1	1	1	1	1	1	1	1	1	1	1	1	1	1	0	1	1	1
mwgecov2#4812	1	1	1	1	1	1	1	1	1	1	1	1	1	1	1	1	1	1	1
mwgecov2#5877	1	1	1	1	1	1	1	1	1	1	1	1	1	1	1	1	1	1	1
mwgecov2#5737	1	1	1	1	1	1	1	1	1	1	1	1	1	1	1	1	1	0	0
mwgecov2#4364	1	1	1	1	1	1	1	1	1	1	1	1	1	1	1	1	1	1	0
mwgecov2#5738	1	1	1	1	1	1	1	1	1	1	1	1	1	1	1	1	1	1	0
mwgecov2#4365	1	1	1	1	1	1	1	1	1	1	1	1	1	1	1	1	1	1	0
mwgecov2#5565	1	1	1	1	1	1	1	1	1	1	1	1	1	1	1	1	1	1	0
mwgecov2#4367	1	1	1	1	1	1	1	1	1	1	1	1	1	1	1	1	1	1	0
mwgecov2#4366	1	1	1	1	1	1	1	1	1	1	1	1	1	1	1	1	1	1	0
mwgecov2#4368	1	1	1	1	1	1	1	1	1	1	1	1	1	1	1	1	1	0	0
mwgecov2#5739	1	1	1	1	1	1	1	1	1	1	1	1	1	1	1	0	1	0	0
mwgecov2#4369	1	1	1	1	1	1	1	1	1	1	1	1	1	1	1	0	1	1	0
mwgecov2#4370	1	1	1	1	1	1	1	1	1	1	1	1	1	1	1	1	1	1	0
mwgecov2#4371	1	1	1	1	1	1	1	1	1	1	1	1	1	1	1	1	1	1	0
mwgecov2#4908	1	1	1	1	1	1	1	1	1	1	1	1	1	1	1	1	1	1	0
mwgecov2#4372	1	1	1	1	1	1	1	1	1	1	1	1	1	1	1	1	1	1	0
mwgecov2#4373	1	1	1	1	1	1	1	1	1	1	1	1	1	1	1	1	1	1	0
mwgecov2#4374	1	1	1	1	1	1	1	1	1	1	1	1	1	1	1	1	1	1	0
mwgecov2#4375	1	1	1	1	1	1	1	1	1	1	1	1	1	1	1	1	1	1	0
mwgecov2#4376	1	1	1	1	1	1	1	1	1	1	1	1	1	1	1	1	1	1	0
mwgecov2#4377	1	1	1	1	1	1	1	1	1	1	1	1	1	1	1	1	1	0	0
mwgecov2#4378	1	1	1	1	1	1	1	1	1	1	1	1	1	1	1	1	1	0	0
mwgecov2#4379	1	1	1	1	1	1	1	1	1	1	1	1	1	1	1	1	1	1	0
mwgecov2#5772	1	1	1	1	1	1	1	1	1	1	1	1	1	1	1	0	1	1	0
mwgecov2#5771	1	1	1	1	1	1	1	1	1	1	1	1	1	1	1	0	1	1	0
mwgecov2#5574	1	1	1	1	1	1	1	1	1	1	1	1	1	1	1	1	1	1	0
mwgecov2#5575	1	1	1	1	1	1	1	1	1	1	1	1	1	1	1	0	0	0	0
mwgecov2#5770	1	1	1	1	1	1	1	1	1	1	1	1	1	1	1	1	1	1	0
mwgecov2#5576	1	1	1	1	1	1	1	1	1	1	1	1	1	1	1	1	1	0	0
mwgecov2#4380	1	1	1	1	1	1	1	1	1	1	1	1	1	1	1	1	1	0	0
mwgecov2#4619	1	1	1	1	1	1	1	1	1	1	1	1	1	1	1	1	1	1	0
mwgecov2#5769	1	1	1	1	1	1	1	1	1	1	1	1	1	1	1	1	1	1	0
mwgecov2#4381	1	1	1	1	1	1	1	1	1	1	1	1	1	1	1	1	1	1	0
mwgecov2#5577	1	1	1	1	1	1	1	1	1	1	1	1	1	1	1	1	1	1	0
mwgecov2#5768	1	1	1	1	1	1	1	1	1	1	1	1	1	1	1	1	1	1	0
mwgecov2#4382	1	1	1	1	1	1	1	1	1	1	1	1	1	1	1	1	1	1	0
mwgecov2#4383	1	1	1	1	1	1	1	1	1	1	1	1	1	1	1	1	1	1	0
mwgecov2#5767	1	1	1	1	1	1	1	1	1	1	1	1	1	1	1	1	1	1	0
mwgecov2#4384	1	1	1	1	1	1	1	1	1	1	1	1	1	1	1	0	1	0	0
mwgecov2#4965	1	1	1	1	1	1	1	1	1	1	1	1	1	1	1	0	1	1	0
mwgecov2#4839	1	1	1	1	1	1	1	1	1	1	1	1	1	1	1	0	1	1	0
mwgecov2#4385	1	1	1	1	1	1	1	1	1	1	1	1	1	1	1	0	1	0	0
mwgecov2#1293	1	1	1	1	1	1	1	1	1	1	1	1	1	1	1	1	1	0	1
mwgecov2#5766	1	1	1	1	1	1	1	1	1	1	1	1	1	1	1	1	1	0	1
mwgecov2#4386	1	1	1	1	1	1	1	1	1	1	1	1	1	1	1	1	1	0	1
mwgecov2#4388	1	1	1	1	1	1	1	1	1	1	1	1	1	1	1	0	1	0	0
mwgecov2#4387	1	1	1	1	1	1	1	1	1	1	1	1	1	1	1	1	1	1	0
mwgecov2#5578	1	1	1	1	1	1	1	1	1	1	1	1	1	1	1	1	1	1	0
mwgecov2#4389	1	1	1	1	1	1	1	1	1	1	1	1	1	1	1	1	1	1	0
mwgecov2#0910	1	1	1	1	1	1	1	1	1	1	1	1	1	1	1	1	1	1	1
mwgecov2#0911	1	1	1	1	1	1	1	1	1	1	1	1	1	1	1	1	1	1	1
mwgecov2#0912	1	1	1	1	1	1	1	1	1	1	1	1	1	1	1	1	1	1	1
mwgecov2#0913	1	1	1	1	1	1	1	1	1	1	1	1	1	1	1	1	1	1	1
mwgecov2#0914	1	1	1	1	1	1	1	1	1	1	1	1	1	1	1	1	1	1	1
mwgecov2#0915	1	1	1	1	1	1	1	1	1	1	1	1	1	1	1	1	1	1	1
mwgecov2#0916	1	1	1	1	1	1	1	1	1	1	1	1	1	1	1	1	1	1	1
mwgecov2#0917	1	1	1	1	1	1	1	1	1	1	1	1	1	1	1	1	1	1	1
mwgecov2#0918	1	1	1	1	1	1	1	1	1	1	1	1	1	1	1	1	1	1	1
mwgecov2#0919	1	1	1	1	1	1	1	1	1	1	1	1	1	1	1	1	1	1	1
mwgecov2#0920	1	1	1	1	1	1	1	1	1	1	1	1	1	1	1	1	1	1	1
mwgecov2#0921	1	1	1	1	1	1	1	1	1	1	1	1	1	1	1	1	1	1	1
mwgecov2#0922	1	1	1	1	1	1	1	1	1	1	1	1	1	1	1	1	1	1	1
mwgecov2#0923	1	1	1	1	1	1	1	1	1	1	1	1	1	1	1	1	1	1	1
mwgecov2#0924	1	1	1	1	1	1	1	1	1	1	1	1	1	1	1	1	1	1	1
mwgecov2#0925	1	1	1	1	1	1	1	0	1	1	1	1	1	1	1	1	1	1	1
mwgecov2#0926	1	1	1	1	1	1	1	1	1	1	1	1	1	1	1	1	1	1	1
mwgecov2#0927	1	1	1	1	1	1	1	1	1	1	1	1	1	1	1	1	1	1	1
mwgecov2#0928	1	1	1	1	1	1	1	1	1	1	1	1	1	1	1	1	1	1	1
mwgecov2#0929	1	1	1	1	1	1	1	1	1	1	1	1	1	1	1	1	1	1	1
mwgecov2#0930	1	1	1	1	1	1	1	1	1	1	1	1	1	1	1	1	1	1	1
mwgecov2#0931	1	1	1	1	1	1	1	1	1	1	1	1	1	1	1	1	1	1	1
mwgecov2#0932	1	1	1	1	1	1	1	1	1	1	1	1	1	1	1	1	1	1	1
mwgecov2#0933	1	1	1	1	1	1	1	1	1	1	1	1	1	1	1	1	1	1	1
mwgecov2#0934	1	1	1	1	1	1	1	1	1	1	1	1	1	1	1	1	1	1	1
mwgecov2#0935	1	1	1	1	1	1	1	1	1	1	1	1	1	1	1	1	1	1	1
mwgecov2#0936	1	1	1	1	1	1	1	1	1	1	1	1	1	1	1	1	1	1	1
mwgecov2#0937	1	1	1	1	1	1	1	1	1	1	1	1	1	1	1	1	1	1	1
mwgecov2#4390	1	1	1	1	1	1	1	1	1	1	1	1	1	1	1	1	1	1	1
mwgecov2#5579	1	1	1	1	1	1	1	1	1	1	1	1	1	1	1	1	1	0	0
mwgecov2#4391	1	1	1	1	1	1	1	1	1	1	1	1	1	1	1	1	1	1	1
mwgecov2#0939	1	1	1	1	1	1	1	1	1	1	1	1	1	1	1	1	1	1	1
mwgecov2#0940	1	1	1	1	1	1	1	1	1	1	1	1	1	1	1	1	1	1	1
mwgecov2#0941	1	1	1	1	1	1	1	1	1	1	1	1	1	1	1	1	1	1	1
mwgecov2#4392	1	1	1	1	0	0	0	0	0	0	0	0	0	0	0	0	0	0	0
mwgecov2#4393	1	1	1	1	0	0	0	0	0	0	0	0	0	0	0	0	0	0	0
mwgecov2#5580	1	1	1	1	0	0	0	0	0	0	0	0	0	0	0	0	0	0	0
mwgecov2#4394	1	1	1	1	0	0	0	0	0	0	0	0	0	0	0	0	0	0	0
mwgecov2#5581	1	1	1	1	1	1	1	1	1	1	1	1	1	1	1	1	0	0	0
mwgecov2#4395	1	1	1	1	1	1	1	1	1	1	1	1	1	1	1	1	0	0	0
mwgecov2#5582	1	1	1	1	1	1	1	1	1	1	1	1	1	1	1	1	0	0	0
mwgecov2#4396	1	1	1	1	1	1	1	1	1	1	1	1	1	1	1	1	0	0	0
mwgecov2#4397	1	1	1	1	1	1	1	1	1	1	1	1	1	1	1	1	0	0	0
mwgecov2#4398	1	1	1	1	0	0	0	0	0	0	0	0	0	0	0	0	0	0	0
mwgecov2#5583	1	1	1	1	0	0	0	0	0	0	0	0	0	0	0	0	0	1	0
mwgecov2#4455	1	1	1	1	1	1	1	1	1	1	1	1	1	1	1	1	1	0	0
mwgecov2#4399	1	1	1	1	1	1	1	1	1	1	1	1	1	1	1	1	1	1	0
mwgecov2#4400	1	1	1	1	1	1	1	1	1	1	1	1	1	1	1	1	1	1	0
mwgecov2#4401	1	1	1	1	1	1	1	1	1	1	1	1	1	1	1	1	1	1	0
mwgecov2#5885	1	1	1	1	1	1	1	1	1	1	1	1	1	1	1	1	1	1	0
mwgecov2#4402	1	1	1	1	1	1	1	1	1	1	1	1	1	1	1	0	1	1	0
mwgecov2#4403	1	1	1	1	1	1	1	1	1	1	1	1	1	1	1	0	1	1	0
mwgecov2#4404	1	1	1	0	1	1	1	1	1	1	1	1	1	1	1	0	1	0	0
mwgecov2#4405	1	1	1	0	1	1	1	1	1	1	1	1	1	1	1	0	1	0	0
mwgecov2#4406	1	1	1	0	1	1	1	1	1	1	1	1	1	0	1	0	1	0	0
mwgecov2#4407	1	1	0	0	1	1	1	1	1	1	1	1	1	1	1	0	1	0	0
mwgecov2#4408	1	1	0	0	1	1	1	1	1	1	1	1	1	1	1	0	1	0	0
mwgecov2#4409	1	1	1	0	0	1	1	1	1	1	1	1	1	1	1	0	1	0	0
mwgecov2#4410	1	1	1	0	0	1	1	1	1	1	1	1	1	1	1	0	1	0	0
mwgecov2#4411	1	1	1	1	1	1	1	1	1	1	1	1	1	1	1	0	1	1	0
mwgecov2#4412	1	1	1	0	0	0	0	0	0	0	0	0	0	0	0	0	0	0	0
mwgecov2#4413	1	1	1	0	0	0	0	0	0	0	0	0	0	0	0	0	0	0	0
mwgecov2#4415	1	1	1	0	0	0	0	0	0	0	0	0	0	0	0	0	0	0	0
mwgecov2#4416	1	1	1	1	1	1	1	1	1	1	1	1	1	1	1	0	1	1	0
mwgecov2#4417	1	1	1	1	1	1	1	1	1	1	1	1	1	1	1	0	1	1	0
mwgecov2#5880	1	1	1	1	1	1	1	1	1	1	1	1	1	1	1	0	1	1	0
mwgecov2#4418	1	1	1	1	1	1	1	1	1	1	1	1	1	1	1	0	1	1	0
mwgecov2#4419	1	1	1	1	1	1	1	1	1	1	1	1	1	1	1	0	1	1	0
mwgecov2#4420	1	1	1	1	1	1	1	1	1	1	1	1	1	1	1	0	1	1	0
mwgecov2#4421	1	1	1	0	1	1	1	1	1	1	1	1	1	1	1	0	1	1	0
mwgecov2#4422	1	1	1	0	1	1	1	1	1	1	1	1	1	1	1	0	1	1	0
mwgecov2#4423	1	1	1	0	0	0	0	0	0	0	0	0	0	0	0	0	0	1	0
mwgecov2#4424	1	1	1	1	1	1	1	1	1	1	1	1	1	1	0	0	1	1	0
mwgecov2#4425	1	1	1	1	1	1	1	1	1	1	1	1	1	1	1	1	1	1	0
mwgecov2#5594	1	1	1	1	1	1	1	1	1	1	1	1	1	1	1	1	1	1	0
mwgecov2#4426	1	1	1	1	1	1	1	1	1	1	1	1	1	1	1	1	1	0	0
mwgecov2#4427	1	1	1	1	1	1	1	1	1	1	1	1	1	1	1	1	1	0	0
mwgecov2#4428	1	1	1	1	1	1	1	1	1	1	1	1	1	1	1	1	1	0	0
mwgecov2#4429	1	1	1	1	1	1	1	1	1	1	1	1	1	1	1	1	0	0	0
mwgecov2#5927	1	1	1	1	1	1	1	1	1	1	1	1	1	1	1	1	1	1	0
mwgecov2#4430	1	1	1	1	1	1	1	1	1	1	1	1	1	1	1	1	1	1	0
mwgecov2#4431	1	1	1	1	1	1	1	1	1	1	1	1	1	1	1	1	1	0	0
mwgecov2#5719	1	1	1	1	1	1	1	1	1	1	1	1	1	1	1	1	1	1	0
mwgecov2#4432	1	1	1	1	1	1	1	1	1	1	1	1	1	1	1	1	1	1	1
mwgecov2#4433	1	1	1	1	1	1	1	1	1	1	1	1	1	1	1	1	1	1	0
mwgecov2#4705	1	1	1	1	1	1	1	1	1	1	1	1	1	1	1	1	1	0	0
mwgecov2#5595	1	1	1	1	1	1	1	1	1	1	1	1	1	1	1	0	1	1	1
mwgecov2#0522	1	1	1	1	1	1	1	1	1	1	1	1	1	1	1	1	1	0	1
mwgecov2#4434	1	1	1	1	1	1	1	1	1	1	1	1	1	1	1	1	0	0	0
mwgecov2#5596	1	1	1	1	1	1	1	1	1	1	1	1	1	1	1	1	0	0	0
mwgecov2#5597	1	1	1	1	1	1	1	1	1	1	1	1	1	1	1	1	0	0	0
mwgecov2#4435	1	1	1	1	1	1	1	1	1	1	1	1	1	1	1	1	0	0	0
mwgecov2#5598	1	1	1	1	1	1	1	1	1	1	1	1	1	1	1	1	0	0	0
mwgecov2#4436	1	1	1	1	1	1	1	1	1	1	1	1	1	1	1	1	0	0	0
mwgecov2#4437	1	1	1	1	1	1	1	1	1	1	1	1	1	1	1	1	0	0	0
mwgecov2#5599	1	1	1	1	1	1	1	1	1	1	1	1	1	1	1	1	0	0	0
mwgecov2#4438	1	1	1	1	1	1	1	1	1	1	1	1	1	1	1	1	0	0	0
mwgecov2#4439	1	1	1	1	1	1	1	1	1	1	1	1	1	1	1	1	0	0	0
mwgecov2#5600	1	1	1	1	1	1	1	1	1	1	1	1	1	1	1	1	0	0	0
mwgecov2#4799	1	1	1	1	1	1	1	1	1	1	1	1	1	1	1	1	1	1	0
mwgecov2#4442	1	1	1	1	1	1	1	1	1	1	1	1	1	1	1	1	0	0	0
mwgecov2#4441	1	1	1	1	1	1	1	1	1	1	1	1	1	1	1	1	0	0	0
mwgecov2#4443	1	1	1	1	1	1	1	1	1	1	1	1	1	1	1	1	0	0	0
mwgecov2#4444	1	1	1	1	1	1	1	1	1	1	1	1	1	1	1	1	0	0	0
mwgecov2#5601	1	1	1	1	1	1	1	1	1	1	1	1	1	1	1	1	0	0	0
mwgecov2#4445	1	1	1	1	1	1	1	1	1	1	1	1	1	1	1	1	0	0	0
mwgecov2#4446	1	1	1	1	1	1	1	1	1	1	1	1	1	1	1	1	0	0	0
mwgecov2#4447	1	1	1	1	1	1	1	1	1	1	1	1	1	1	1	1	0	0	0
mwgecov2#4448	1	1	1	1	1	1	1	1	1	1	1	1	1	1	1	1	0	0	0
mwgecov2#5602	1	1	1	1	1	1	1	1	1	1	1	1	1	1	1	1	0	0	0
mwgecov2#5603	1	1	1	1	1	1	1	1	1	1	1	1	1	1	1	1	0	0	0
mwgecov2#5604	1	1	1	1	1	1	1	1	1	1	1	1	1	1	1	1	0	0	0
mwgecov2#4449	1	1	1	1	1	1	1	1	1	1	1	1	1	1	1	1	0	0	0
mwgecov2#4450	1	1	1	1	1	1	1	1	1	1	1	1	1	1	1	1	0	0	0
mwgecov2#4451	1	1	1	1	0	0	0	0	0	0	0	0	0	0	0	0	1	1	0
mwgecov2#4452	1	1	1	1	1	1	1	1	1	1	1	1	1	1	0	1	1	0	0
mwgecov2#4453	1	1	1	1	0	0	0	0	0	0	0	0	0	0	0	0	0	0	0
mwgecov2#4454	1	1	1	1	0	0	1	1	1	1	0	1	0	0	0	0	0	0	0
mwgecov2#4456	1	1	1	0	0	0	0	0	0	0	0	0	0	0	0	0	0	0	0
mwgecov2#4457	1	1	1	1	0	0	0	0	0	0	0	0	0	0	0	0	0	0	0
mwgecov2#5605	1	1	1	1	1	1	1	1	1	1	1	1	1	1	1	1	1	1	1
mwgecov2#0942	1	1	1	1	1	1	1	1	1	1	1	1	1	1	1	1	1	1	1
mwgecov2#0943	1	1	1	1	1	1	1	1	1	1	1	1	1	1	1	1	1	1	1
mwgecov2#0944	1	1	1	1	1	1	1	1	1	1	1	1	1	1	1	1	1	1	1
mwgecov2#0945	1	1	1	1	1	1	1	1	1	1	1	1	1	1	1	1	1	1	1
mwgecov2#0946	1	1	1	1	1	1	1	1	1	1	1	1	1	1	1	1	1	1	1
mwgecov2#0947	1	1	1	1	1	1	1	1	1	1	1	1	1	1	1	1	1	1	1
mwgecov2#0948	1	1	1	1	1	1	1	1	1	1	1	1	1	1	1	1	1	1	1
mwgecov2#0949	1	1	1	1	1	1	1	1	1	1	1	1	1	1	1	1	1	1	1
mwgecov2#0950	1	1	1	1	1	1	1	1	1	1	1	1	1	1	1	1	1	1	1
mwgecov2#0951	1	1	1	1	1	1	1	1	1	1	1	1	1	1	1	1	1	1	1
mwgecov2#0952	1	1	1	1	1	1	1	1	1	1	1	1	1	1	1	1	1	1	1
mwgecov2#4458	1	1	1	1	1	1	1	1	1	1	1	1	1	1	1	1	1	1	0
mwgecov2#5606	1	1	1	1	1	1	1	1	1	1	1	1	1	1	1	1	1	1	0
mwgecov2#5607	1	1	1	1	1	1	1	1	1	1	1	1	1	1	1	1	1	1	0
mwgecov2#0953	1	1	1	1	1	1	1	1	1	1	1	1	1	1	1	1	1	1	1
mwgecov2#0954	1	1	1	1	1	1	1	1	1	1	1	1	1	1	1	1	1	1	1
mwgecov2#0955	1	1	1	1	1	1	1	1	1	1	1	1	1	1	1	1	1	1	1
mwgecov2#0956	1	1	1	1	1	1	1	1	1	1	1	1	1	1	1	1	1	1	1
mwgecov2#0957	1	1	1	1	1	1	1	1	1	1	1	1	1	1	1	1	1	1	1
mwgecov2#0958	1	1	1	1	1	1	1	1	1	1	1	1	1	1	1	1	1	1	1
mwgecov2#0959	1	1	1	1	1	1	1	1	1	1	1	1	1	1	1	1	1	1	1
mwgecov2#0960	1	1	1	1	1	1	1	1	1	1	1	1	1	1	1	1	1	1	1
mwgecov2#0961	1	1	1	1	1	1	1	1	1	1	1	1	1	1	1	1	1	1	1
mwgecov2#0962	1	1	1	1	1	1	1	1	1	1	1	1	1	1	1	1	1	0	1
mwgecov2#4459	1	1	1	1	1	1	1	1	1	1	1	1	1	1	1	1	1	1	0
mwgecov2#5608	1	1	1	1	1	1	1	1	1	1	1	1	1	1	1	1	1	1	0
mwgecov2#5609	1	1	1	1	1	1	1	1	1	1	1	1	1	1	1	1	1	1	0
mwgecov2#4460	1	1	1	1	1	1	1	1	1	1	1	1	1	1	1	1	1	1	0
mwgecov2#4461	1	1	1	1	1	1	1	1	1	1	1	1	1	1	1	1	1	1	0
mwgecov2#5610	1	1	1	1	1	1	1	1	1	1	1	1	1	1	1	1	1	1	0
mwgecov2#5611	1	1	1	1	1	1	1	1	1	1	1	1	1	1	1	1	1	1	0
mwgecov2#4462	1	1	1	1	1	1	1	1	1	1	1	1	1	1	1	1	1	0	0
mwgecov2#4463	1	1	1	1	1	1	1	1	1	1	1	1	1	1	1	1	1	0	0
mwgecov2#4464	1	1	1	1	1	1	1	1	1	1	1	1	1	1	1	1	1	0	0
mwgecov2#5612	1	1	1	1	1	1	1	1	1	1	1	1	1	1	1	1	1	0	0
mwgecov2#5613	1	1	1	1	1	1	1	1	1	1	1	1	1	1	1	1	1	0	0
mwgecov2#4465	1	1	1	1	1	1	1	1	1	1	1	1	1	1	1	1	1	0	0
mwgecov2#4466	1	1	1	1	1	1	1	1	1	1	1	1	1	1	1	1	1	0	0
mwgecov2#5614	1	1	1	1	1	1	1	1	1	1	1	1	1	1	1	1	1	0	0
mwgecov2#5615	1	1	1	1	1	1	1	1	1	1	1	1	1	1	1	1	1	0	0
mwgecov2#4467	1	1	1	1	1	1	1	1	1	1	1	1	1	1	1	1	1	0	0
mwgecov2#5616	1	1	1	1	1	1	1	1	1	1	1	1	1	1	1	1	1	0	0
mwgecov2#4468	1	1	1	1	1	1	1	1	1	1	1	1	1	1	1	1	1	0	0
mwgecov2#5618	1	1	1	1	1	1	1	1	1	1	1	1	1	1	1	1	1	0	0
mwgecov2#4469	1	1	1	1	1	1	1	1	1	1	1	1	1	1	1	1	1	0	0
mwgecov2#4470	1	1	1	1	1	1	1	1	1	1	1	1	1	1	1	1	1	0	0
mwgecov2#5620	1	1	1	1	1	1	1	1	1	1	1	1	1	1	1	1	1	0	0
mwgecov2#5621	1	1	1	1	1	1	1	1	1	1	1	1	1	1	1	1	1	0	0
mwgecov2#5622	1	1	1	1	1	1	1	1	1	1	1	1	1	1	1	1	1	0	0
mwgecov2#4471	1	1	1	1	1	1	1	1	1	1	1	1	1	1	1	1	1	0	0
mwgecov2#4472	1	1	1	1	1	1	1	1	1	1	1	1	1	1	1	1	1	0	0
mwgecov2#0963	1	1	1	1	1	1	1	1	1	1	1	1	1	1	1	1	1	0	1
mwgecov2#0964	1	1	1	1	1	1	1	1	1	1	1	1	1	1	1	1	1	0	1
mwgecov2#4473	1	1	1	1	1	1	1	1	1	1	1	1	1	1	1	1	1	0	0
mwgecov2#4474	0	0	0	0	0	0	0	0	0	0	0	0	0	0	0	0	0	0	0
mwgecov2#5530	1	1	1	1	1	1	1	1	1	1	1	1	1	1	1	1	1	0	0
mwgecov2#4476	1	1	1	1	1	1	1	1	1	1	1	1	1	1	1	1	1	0	0
mwgecov2#5623	1	1	1	1	1	1	1	1	1	1	1	1	1	1	1	1	1	0	0
mwgecov2#4477	1	1	1	1	1	1	1	1	1	1	1	1	1	1	1	1	1	0	0
mwgecov2#5624	1	1	1	1	1	1	1	1	1	1	1	1	1	1	1	1	1	0	0
mwgecov2#4478	1	1	1	1	1	1	1	1	1	1	1	1	1	1	1	1	1	0	0
mwgecov2#4479	1	1	1	1	1	1	1	1	1	1	1	1	1	1	1	1	1	0	0
mwgecov2#5625	1	1	1	1	1	1	1	1	1	1	1	1	1	1	1	1	1	0	0
mwgecov2#4480	1	1	1	1	1	1	1	1	1	1	1	1	1	1	1	1	1	0	0
mwgecov2#4481	1	1	1	1	1	1	1	1	1	1	1	1	1	1	1	0	1	0	1
mwgecov2#4482	1	1	1	1	1	1	1	1	1	1	1	1	1	1	1	1	1	1	0
mwgecov2#4483	1	1	1	1	1	1	1	1	1	1	1	1	1	1	1	1	1	0	0
mwgecov2#5531	1	1	1	1	1	1	1	1	1	1	1	1	1	1	1	1	1	0	0
mwgecov2#4484	1	1	1	1	1	1	1	1	1	1	1	1	1	1	1	1	1	0	0
mwgecov2#4485	1	1	1	1	1	1	1	1	1	1	1	1	1	1	1	1	1	1	0
mwgecov2#4486	1	1	1	1	1	1	1	1	1	1	1	1	1	1	1	1	1	1	0
mwgecov2#5532	1	1	1	1	1	1	1	1	1	1	1	1	1	1	1	1	1	1	0
mwgecov2#4487	1	1	1	1	1	1	1	1	1	1	1	1	1	1	1	1	1	1	0
mwgecov2#4488	1	1	1	1	1	1	1	1	1	1	1	1	1	1	1	1	1	1	0
mwgecov2#4489	1	1	1	1	1	1	1	1	1	1	1	1	1	1	1	1	1	1	0
mwgecov2#4490	1	1	1	1	1	1	1	1	1	1	1	1	1	1	1	1	1	1	0
mwgecov2#4491	1	1	1	1	1	1	1	1	1	1	1	1	1	1	1	1	1	1	0
mwgecov2#4492	1	1	1	1	1	1	1	1	1	1	1	1	1	1	1	1	1	1	0
mwgecov2#5533	1	1	1	1	1	1	1	1	1	1	1	1	1	1	1	1	1	1	0
mwgecov2#4493	1	1	1	1	1	1	1	1	1	1	1	1	1	1	1	1	1	1	0
mwgecov2#4494	1	1	1	1	1	1	1	1	1	1	1	1	1	1	1	1	1	1	0
mwgecov2#4495	1	1	1	1	1	1	1	1	1	1	1	1	1	1	1	1	1	1	0
mwgecov2#4496	1	1	1	1	1	1	1	1	1	1	1	1	1	1	1	1	1	1	0
mwgecov2#4497	1	1	1	1	1	1	1	1	1	1	1	1	1	1	1	1	1	1	0
mwgecov2#4498	1	1	1	1	1	1	1	1	1	1	1	1	1	1	1	1	1	1	0
mwgecov2#5534	1	1	1	1	1	1	1	1	1	1	1	1	1	1	1	1	1	1	0
mwgecov2#4499	1	1	1	1	1	1	1	1	1	1	1	1	1	1	1	1	1	0	1
mwgecov2#5535	1	1	1	1	1	1	1	1	1	1	1	1	1	1	1	1	1	1	0
mwgecov2#4500	1	1	1	1	1	1	1	1	1	1	1	1	1	1	1	1	1	1	0
mwgecov2#4501	1	1	1	1	1	1	1	1	1	1	1	1	1	1	1	1	1	1	0
mwgecov2#4502	1	1	1	1	1	1	1	1	1	1	1	1	1	1	1	1	1	1	0
mwgecov2#5626	1	1	1	1	1	1	1	1	1	1	1	1	1	1	1	1	1	1	0
mwgecov2#5627	1	1	1	1	1	1	1	1	1	1	1	1	1	1	1	1	1	1	0
mwgecov2#4503	1	1	1	1	1	1	1	1	1	1	1	1	1	1	1	1	1	1	0
mwgecov2#4504	1	1	1	1	1	1	1	1	1	1	1	1	1	1	1	1	1	1	0
mwgecov2#5536	1	1	1	1	1	1	1	1	1	1	1	1	1	1	1	1	1	1	0
mwgecov2#4505	1	1	1	1	1	1	1	1	1	1	1	1	1	1	1	1	1	1	0
mwgecov2#5537	1	1	1	1	1	1	1	1	1	1	1	1	1	1	1	1	1	1	0
mwgecov2#5538	1	1	1	1	1	1	1	1	1	1	1	1	1	1	1	1	1	1	0
mwgecov2#4506	1	1	1	1	1	1	1	1	1	1	1	1	1	1	1	1	1	1	0
mwgecov2#4507	1	1	1	1	1	1	1	1	1	1	1	1	1	1	1	1	1	1	0
mwgecov2#4508	1	1	1	1	1	1	1	1	1	1	1	1	1	1	1	1	1	1	0
mwgecov2#4509	1	1	1	1	1	1	1	1	1	1	1	1	1	1	1	1	1	1	0
mwgecov2#6002	1	1	1	1	1	1	1	1	1	1	1	1	1	1	1	1	1	1	0
mwgecov2#4510	1	1	1	1	1	1	1	1	1	1	1	1	1	1	1	1	1	1	0
mwgecov2#5539	1	1	1	1	1	1	1	1	1	1	1	1	1	1	1	1	1	1	0
mwgecov2#4511	1	1	1	1	1	1	1	1	1	1	1	1	1	1	1	1	1	1	0
mwgecov2#4512	1	1	1	1	1	1	1	1	1	1	1	1	1	1	1	1	1	1	0
mwgecov2#4513	1	1	1	1	1	1	1	1	1	1	1	1	1	1	1	1	1	1	0
mwgecov2#4514	1	1	1	1	1	1	1	1	1	1	1	1	1	1	1	1	1	1	0
mwgecov2#4515	1	1	1	1	1	1	1	1	1	1	1	1	1	1	1	1	1	1	0
mwgecov2#4516	1	1	1	1	1	1	1	1	1	1	1	1	1	1	1	1	1	1	0
mwgecov2#4517	1	1	1	1	1	1	1	1	1	1	1	1	1	1	1	1	1	1	0
mwgecov2#4518	1	1	1	1	1	1	1	1	1	1	1	1	1	1	1	1	1	1	0
mwgecov2#4519	1	1	1	1	1	1	1	1	1	1	1	1	1	1	1	1	1	1	0
mwgecov2#4520	1	1	1	1	1	1	1	1	1	1	1	1	1	1	1	1	1	1	0
mwgecov2#4521	1	1	1	1	1	1	1	1	1	1	1	1	1	1	1	1	1	1	0
mwgecov2#5540	1	1	1	1	1	1	1	1	1	1	1	1	1	1	1	1	1	1	0
mwgecov2#4522	1	1	1	1	1	1	1	1	1	1	1	1	1	1	1	1	1	1	0
mwgecov2#4523	1	1	1	1	1	1	1	1	1	1	1	1	1	1	1	1	1	1	0
mwgecov2#4524	1	1	1	1	1	1	1	1	1	1	1	1	1	1	1	1	1	1	0
mwgecov2#4525	1	1	1	1	1	1	1	1	1	1	1	1	1	1	1	1	1	1	0
mwgecov2#4526	1	1	1	1	1	1	1	1	1	1	1	1	1	1	1	1	1	1	0
mwgecov2#4527	1	1	1	1	1	1	1	1	1	1	1	1	1	1	1	1	1	1	0
mwgecov2#4528	1	1	1	1	1	1	1	1	1	1	1	1	1	1	1	1	1	1	0
mwgecov2#4529	1	1	1	1	1	1	1	1	1	1	1	1	1	1	1	1	1	1	0
mwgecov2#4530	1	1	1	1	1	1	1	1	1	1	1	1	1	1	1	1	1	1	0
mwgecov2#5541	1	1	1	1	1	1	1	1	1	1	1	1	1	1	1	1	1	1	0
mwgecov2#5542	1	1	1	1	1	1	1	1	1	1	1	1	1	1	1	1	1	1	0
mwgecov2#4531	1	1	1	1	1	1	1	1	1	1	1	1	1	1	1	1	1	1	0
mwgecov2#4532	1	1	1	1	1	1	1	1	1	1	1	1	1	1	1	1	1	1	0
mwgecov2#5543	1	1	1	1	1	1	1	1	1	1	1	1	1	1	1	1	1	1	0
mwgecov2#4533	1	1	1	1	1	1	1	1	1	1	1	1	1	1	1	1	1	1	0
mwgecov2#5628	1	1	1	1	1	1	1	1	1	1	1	1	1	1	1	1	1	1	0
mwgecov2#4534	1	1	1	1	1	1	1	1	1	1	1	1	1	1	1	1	1	1	0
mwgecov2#4535	1	1	1	1	1	1	1	1	1	1	1	1	1	1	1	1	1	1	0
mwgecov2#4536	1	1	1	1	1	1	1	1	1	1	1	1	1	1	1	1	1	1	0
mwgecov2#4537	1	1	1	1	1	1	1	1	1	1	1	1	1	1	1	1	1	1	0
mwgecov2#5544	1	1	1	1	1	1	1	1	1	1	1	1	1	1	1	1	1	1	0
mwgecov2#4538	1	1	1	1	1	1	1	1	1	1	1	1	1	1	1	1	1	1	0
mwgecov2#4539	1	1	1	1	1	1	1	1	1	1	1	1	1	1	1	1	1	1	0
mwgecov2#5629	1	1	1	1	1	1	1	1	1	1	1	1	1	1	1	1	1	1	0
mwgecov2#5545	1	1	1	1	1	1	1	1	1	1	1	1	1	1	1	1	1	1	0
mwgecov2#5630	1	1	1	1	1	1	1	1	1	1	1	1	1	1	1	1	1	1	0
mwgecov2#4540	1	1	1	1	1	1	1	1	1	1	1	1	1	1	1	1	1	1	0
mwgecov2#5631	1	1	1	1	1	1	1	1	1	1	1	1	1	1	1	1	1	1	0
mwgecov2#4541	1	1	1	1	1	1	1	1	1	1	1	1	1	1	1	1	1	1	0
mwgecov2#0246	1	1	1	1	1	1	1	1	1	1	1	1	1	1	1	1	1	1	1
mwgecov2#4053	1	1	1	1	1	1	1	1	1	1	1	1	1	1	1	1	1	0	1
mwgecov2#4542	1	1	1	1	1	1	1	1	1	1	1	1	1	1	1	1	1	1	0
mwgecov2#4543	1	1	1	1	1	1	1	1	1	1	1	1	1	1	1	1	1	1	0
mwgecov2#4544	1	1	1	1	1	1	1	1	1	1	1	1	1	1	1	1	1	1	0
mwgecov2#4545	1	1	1	1	1	1	1	1	1	1	1	1	1	1	1	1	0	1	0
mwgecov2#4546	1	1	1	1	1	1	1	1	1	1	1	1	1	1	1	1	0	1	0
mwgecov2#4547	1	1	1	1	1	1	1	1	1	1	1	1	1	1	1	1	0	1	0
mwgecov2#5546	1	1	1	1	1	1	1	1	1	1	1	1	1	1	1	1	0	1	0
mwgecov2#4548	1	1	1	1	1	1	1	1	1	1	1	1	1	1	1	0	1	0	0
mwgecov2#4549	1	1	1	1	1	1	1	1	1	1	1	1	1	1	1	0	1	1	0
mwgecov2#5632	1	1	1	1	1	1	1	1	1	1	1	1	1	1	1	1	0	1	0
[truncated: 4,023 more rows]

## Sheet: ST2-Novel regions
ST2- In silico results of the distribution of novel regions among the 19 E. coli strains studied, based on an 80% sequence identity cutoff.
Novel region	Sakai	TW14588	EC4501	EDL933	EC4486	EC4401	EC4206	EC4196	EC4115	EC4113	EC4076	EC4045	EC4042	EC4024	EC508	EC71074	EC869	EC33264	MG1655
NR1	0	0	0	0	1	1	1	1	1	1	1	1	1	1	1	1	1	0	0
NR2	0	0	0	0	1	1	1	1	1	1	1	1	1	1	1	1	1	0	0
NR3	0	0	0	0	1	1	1	1	1	1	1	1	1	1	1	1	1	0	0
NR4	0	0	0	0	1	1	1	1	1	1	1	1	1	1	1	1	1	0	0
NR5	0	0	0	0	1	1	1	1	1	1	1	1	1	1	1	1	1	0	0
NR6	0	0	0	0	1	1	1	1	1	1	1	1	1	1	1	1	1	0	1
NR7	0	0	0	0	1	1	1	1	1	1	1	1	1	1	1	1	1	0	0
NR8	0	0	0	0	1	1	1	1	1	1	1	1	1	1	1	1	1	0	0
NR9	0	0	0	0	1	1	1	1	1	1	1	1	1	1	1	1	1	1	0
NR10	0	0	0	0	1	1	1	1	1	1	1	1	1	1	1	1	1	1	0
NR11	0	0	0	0	1	1	1	1	1	1	1	1	1	1	1	1	1	1	0
NR12	0	0	0	0	1	1	1	1	1	1	1	1	1	1	1	1	1	1	0
NR13	0	0	0	0	1	1	1	1	1	1	1	1	1	1	1	1	0	0	0
NR14	0	0	0	0	1	1	1	1	1	1	1	1	1	1	1	1	0	0	0
NR15	0	0	0	0	1	1	1	1	1	1	1	1	1	1	1	1	1	0	0
NR16	0	0	0	0	1	1	0	0	0	0	0	0	0	1	0	0	0	0	0
NR17	0	0	0	0	1	1	0	0	0	0	0	0	0	1	0	0	0	0	0
NR18	0	0	0	0	1	1	0	0	0	0	0	0	0	1	0	0	0	0	0
NR19	0	0	0	0	1	1	0	0	0	0	0	0	0	1	0	0	0	0	0
NR20	0	0	0	0	1	1	0	0	0	0	0	0	0	1	0	0	0	0	0
NR21	0	0	0	0	1	1	0	0	0	0	0	0	0	1	0	0	0	0	0
NR22	0	0	0	0	1	1	0	0	0	0	0	0	0	1	0	0	0	0	0
NR23	0	0	0	0	1	1	0	0	0	0	0	0	0	1	0	0	0	0	0
NR24	0	1	1	0	1	1	0	0	0	0	0	0	0	1	0	0	0	0	0
NR25	0	0	0	0	1	1	0	0	0	0	0	0	0	1	0	0	0	0	0
NR26	0	0	0	0	1	1	0	0	0	0	0	0	0	1	0	0	0	0	0
NR27	0	0	0	0	1	1	0	0	0	0	0	0	0	1	0	0	0	0	0
NR28	0	0	0	0	1	1	0	0	0	0	0	0	0	1	0	0	0	0	0
NR29	0	0	0	0	1	1	0	0	0	0	0	0	0	1	0	0	0	0	0
NR30	0	0	0	0	1	1	0	0	0	0	0	0	0	1	0	0	0	0	0
NR31	0	0	0	0	1	1	0	0	0	0	0	0	0	1	0	0	0	0	0
NR32	0	0	0	0	1	1	1	1	1	1	1	1	1	1	1	1	0	0	1
NR33	0	0	0	0	1	1	1	1	1	1	1	1	1	1	1	1	0	0	1
NR34	0	0	0	0	1	1	1	1	1	1	1	1	1	1	1	1	0	0	1
NR35	0	0	0	0	1	1	1	1	1	1	1	1	1	1	1	1	0	0	1
NR36	0	0	0	0	1	1	1	1	1	1	1	1	1	1	1	1	0	0	0
NR37	0	0	0	0	1	1	1	1	1	1	1	1	1	1	1	1	0	0	0
NR38	0	0	0	0	1	1	1	1	1	1	1	1	1	1	1	1	0	0	0
NR39	0	0	0	0	1	1	1	1	1	1	1	1	1	1	1	1	0	0	0
NR40	0	0	0	0	1	1	1	1	1	1	1	1	1	1	1	1	0	0	0
NR41	0	0	0	0	1	1	1	1	1	1	1	1	1	1	0	1	0	0	0
NR42	0	0	0	0	1	1	1	1	1	1	1	1	1	1	0	1	0	0	0
NR43	0	0	0	0	1	1	1	1	1	1	1	1	1	1	1	1	1	0	1
NR44	0	0	0	0	1	1	1	1	1	1	1	1	1	1	1	1	1	1	0
NR45	0	0	0	0	1	1	1	1	1	1	1	1	1	1	1	1	1	1	0
NR46	0	0	0	0	1	1	1	1	1	1	1	1	1	1	1	1	1	1	0
NR47	0	0	0	0	1	1	1	1	1	1	1	1	1	1	1	1	1	1	0
NR48	0	0	0	0	1	1	1	1	1	1	1	1	1	1	1	1	1	1	0
NR49	0	0	0	0	1	1	1	1	1	1	1	1	1	1	1	1	0	1	0
NR50	0	0	0	0	1	1	1	1	1	1	1	1	1	1	1	1	0	1	0
NR51	0	0	0	0	1	1	1	1	1	1	1	1	1	1	1	1	0	1	0
NR52	0	0	0	0	1	1	1	1	1	1	1	1	1	1	1	1	1	1	0
NR53	0	0	0	0	1	1	1	1	1	1	1	1	1	1	1	1	1	1	0
NR54	0	0	0	0	1	1	1	1	1	1	1	1	1	1	1	1	1	1	0
NR55	0	0	0	0	1	1	1	1	1	1	1	1	1	1	1	1	1	1	0
NR56	0	0	0	0	1	1	1	1	1	1	1	1	1	1	1	1	1	0	0
NR57	0	0	0	0	1	1	1	1	1	1	1	1	1	1	1	1	0	0	0
NR58	0	0	0	0	1	1	1	1	0	1	1	1	1	1	1	0	0	0	0
NR59	0	0	0	0	1	1	1	1	1	1	1	1	1	1	1	1	1	0	0
NR60	0	0	0	0	1	1	1	1	1	1	1	1	1	1	1	1	1	0	0
NR61	0	0	0	0	1	1	1	1	1	1	1	1	1	1	1	1	1	1	0
NR62	0	0	0	0	1	1	1	1	1	1	1	1	1	1	1	1	1	1	0
NR63	0	0	0	0	1	1	1	1	1	1	1	1	1	1	1	1	1	1	0
NR64	0	0	0	0	1	1	1	1	1	1	1	1	1	1	1	1	1	1	0
NR65	0	0	0	0	1	1	1	1	1	1	1	1	1	1	1	1	1	0	0
NR66	0	0	0	0	1	1	1	1	1	1	1	1	1	1	1	1	1	1	0
NR67	0	0	0	0	1	1	1	1	1	1	1	1	1	1	1	1	1	1	0
NR68	0	0	0	0	1	1	1	1	1	1	1	1	1	1	1	1	1	1	0
NR69	0	0	0	0	1	1	1	1	1	1	1	1	1	1	1	1	1	1	0
NR70	0	0	0	0	1	1	1	1	1	1	1	1	1	1	1	1	1	1	0
NR71	0	0	0	0	1	1	1	1	1	1	1	1	1	1	1	1	1	1	0
NR72	0	0	0	0	1	1	1	1	1	1	1	1	1	1	1	1	1	1	0
NR73	0	0	0	0	1	1	1	1	1	1	1	1	1	1	1	1	1	1	0
NR74	0	0	0	0	1	1	1	1	1	1	1	1	1	1	1	1	1	1	0
NR75	0	0	0	0	1	1	1	1	1	1	1	1	1	1	1	1	1	1	0
NR76	0	0	0	0	1	1	1	1	1	1	1	1	1	1	1	1	1	1	0
NR77	0	0	0	0	0	1	1	1	1	1	1	1	1	1	1	1	1	1	0
NR78	0	0	0	0	1	1	1	1	1	1	1	1	1	1	1	1	1	1	0
NR79	0	0	0	0	1	1	1	1	1	1	1	1	1	1	1	1	1	1	0
NR80	0	0	0	0	1	1	1	1	1	1	1	1	1	1	1	1	1	1	0
NR81	0	0	0	0	1	1	1	1	1	1	1	1	1	1	1	1	1	1	0
NR82	0	0	0	0	1	1	1	1	1	1	1	1	1	1	1	1	1	1	0
NR83	0	0	0	0	1	1	1	1	1	1	1	1	1	1	1	1	1	1	0
NR84	0	0	0	0	1	1	1	1	1	1	1	1	1	1	1	1	0	0	0
NR85	0	0	0	0	1	1	1	1	1	1	1	1	1	1	1	1	0	0	0
NR86	0	0	0	0	1	1	1	1	1	1	1	1	1	1	1	1	0	0	0
NR87	0	0	0	0	1	1	1	1	1	1	1	1	1	1	1	1	0	0	0
NR88	0	0	0	0	1	1	1	1	1	1	1	1	1	1	1	1	0	0	0
NR89	0	0	0	0	1	1	1	1	1	1	1	1	1	1	1	1	0	0	0
NR90	0	0	0	0	1	1	1	1	1	1	1	1	1	1	1	1	0	0	0
NR91	0	0	0	0	1	1	1	1	1	1	1	1	1	1	1	1	0	0	0
NR92	0	0	0	0	1	1	1	1	1	0	1	1	1	1	1	1	0	0	0
NR93	0	0	0	0	1	1	1	1	1	1	1	1	1	1	1	1	1	1	0
NR94	0	0	0	0	1	1	1	1	1	1	1	1	1	1	1	1	0	0	0
NR95	0	0	0	0	1	1	1	1	1	1	1	1	1	1	1	1	0	0	0
NR96	0	0	0	0	1	1	1	1	1	1	1	1	1	1	1	1	0	0	0
NR97	0	0	0	0	1	1	1	1	1	1	1	1	1	1	0	0	0	0	0
NR98	0	0	0	0	1	1	1	1	1	1	1	1	1	1	0	0	0	0	0
NR99	0	0	0	0	1	1	1	1	1	1	1	1	1	1	1	1	0	0	0
NR100	0	1	1	0	1	1	1	1	1	1	1	1	1	1	1	1	0	0	0
NR101	0	1	1	0	1	1	1	1	1	1	1	1	1	1	1	1	0	0	0
NR102	0	0	0	0	1	1	1	1	1	1	1	1	1	1	1	1	0	0	0
NR103	0	1	1	0	1	1	1	1	1	1	1	1	1	1	1	1	0	0	0
NR104	0	1	1	0	1	1	1	1	1	1	1	1	1	1	1	1	0	0	0
NR105	0	0	0	0	0	0	1	1	1	1	1	1	1	1	1	0	0	0	0
NR106	0	1	1	0	0	0	1	1	1	1	1	1	1	1	1	0	1	0	0
NR107	0	1	1	0	0	0	1	1	1	1	1	1	1	1	1	0	1	0	0
NR108	0	1	1	0	0	0	1	1	1	1	1	1	1	1	1	0	1	0	0
NR109	0	0	0	0	1	0	1	1	1	1	1	1	1	1	1	0	1	0	0
NR110	0	0	0	0	0	1	1	1	1	1	1	1	1	1	1	0	0	0	0
NR111	0	0	0	0	1	1	1	1	1	1	1	1	1	1	1	0	1	0	0
NR112	0	0	0	0	1	1	1	1	1	1	0	1	1	1	1	0	1	0	0
NR113	0	0	0	0	0	1	1	1	1	1	1	1	1	1	1	0	1	0	0
NR114	0	0	0	0	1	1	1	1	1	1	1	1	1	1	1	0	1	0	0
NR115	0	0	0	0	1	1	1	1	1	1	1	1	1	1	1	0	1	0	0
NR116	0	0	0	0	1	1	1	1	1	1	1	1	1	1	1	0	1	0	0
NR117	0	0	0	0	1	1	1	1	1	1	1	1	1	1	1	0	1	0	0
NR118	0	0	0	0	1	1	1	1	1	1	1	1	1	1	1	0	1	0	0
NR119	0	0	0	0	1	1	1	1	1	1	1	1	1	1	1	0	1	0	0
NR120	0	0	0	0	1	1	1	1	1	1	1	1	1	1	1	0	1	0	0
NR121	0	0	0	0	1	1	1	1	1	1	1	1	1	1	1	0	1	1	0
NR122	0	0	0	0	1	0	1	1	1	1	1	1	1	1	1	0	1	1	0
NR123	0	0	0	0	1	1	1	1	1	1	1	1	1	1	1	0	1	1	0
NR124	0	0	0	0	1	1	0	0	0	0	0	0	0	1	0	0	0	0	0
NR125	0	0	0	0	1	1	0	0	0	0	0	0	0	1	0	0	0	0	0
NR126	0	0	0	0	1	1	0	0	0	0	0	0	0	1	0	0	0	0	0
NR127	0	0	0	0	1	0	0	0	0	0	0	0	0	1	0	0	0	0	0
NR128	0	0	0	0	1	1	0	0	0	0	0	0	0	1	0	0	0	0	0
NR129	0	0	0	0	1	1	0	0	0	0	0	0	0	1	0	0	0	0	0
NR130	0	0	0	0	1	1	0	0	0	0	0	0	0	1	0	0	0	0	0
NR131	0	0	0	0	1	1	0	0	0	0	0	0	0	1	0	0	0	0	0
NR132	0	0	0	0	1	1	0	0	0	0	0	0	0	1	0	0	0	0	0
NR133	0	0	0	0	1	1	0	0	0	0	0	0	0	1	0	0	0	0	0
NR134	0	0	0	0	1	0	0	0	0	0	0	0	0	1	0	0	0	0	0
NR135	0	0	0	0	1	1	0	0	0	0	0	0	0	1	0	0	0	0	0
NR136	0	0	0	0	1	1	0	0	0	0	0	0	0	1	0	0	0	0	0
NR137	0	0	0	0	1	1	0	0	0	0	0	0	0	1	0	0	0	0	0
NR138	0	0	0	0	1	1	0	0	0	0	0	0	0	1	0	0	0	0	0
NR139	0	0	0	0	1	1	0	0	0	0	0	0	0	1	0	0	0	0	0
NR140	0	0	0	0	1	1	0	0	0	0	0	0	0	1	0	0	0	0	0
NR141	0	0	0	0	1	1	0	0	0	0	0	0	0	1	0	0	0	0	0
NR142	0	0	0	0	0	0	0	0	0	0	0	0	0	1	0	0	0	0	0
NR143	0	0	0	0	0	0	0	0	0	0	0	0	0	1	0	0	0	0	0
NR144	0	0	0	0	0	0	0	0	0	0	0	0	0	1	0	0	0	0	0
NR145	0	0	0	0	0	0	0	0	0	0	0	0	0	1	0	0	0	0	0
NR146	0	0	0	0	0	0	0	0	0	0	0	0	0	1	0	0	0	0	0
NR147	0	0	0	0	1	1	0	0	0	0	0	0	0	1	0	0	0	0	0
NR148	0	0	0	0	1	1	0	0	0	0	0	0	0	1	0	0	0	0	0
NR149	0	0	0	0	1	1	0	0	0	0	0	0	0	1	0	0	0	0	0
NR150	0	0	0	0	1	1	0	0	0	0	0	0	0	1	0	0	0	0	0
NR151	0	0	0	0	1	1	0	0	0	0	0	0	0	1	0	0	0	0	0
NR152	0	0	0	0	1	1	0	0	0	0	0	0	0	1	0	0	0	0	0
NR153	0	0	0	0	1	1	0	0	0	0	0	0	0	1	0	0	0	0	0
NR154	0	0	0	0	1	1	0	0	0	0	0	0	0	1	0	0	0	0	0
NR155	0	0	0	0	1	1	0	0	0	0	0	0	0	1	0	0	0	0	0
NR156	0	0	0	0	1	1	0	0	0	0	0	0	0	1	0	0	0	0	0
NR157	0	0	0	0	1	1	0	0	0	0	0	0	0	1	0	0	0	0	0
NR158	0	0	0	0	1	1	0	0	0	0	0	0	0	1	0	0	0	0	0
NR159	0	0	0	0	1	1	0	0	0	0	0	0	0	1	0	0	0	0	0
NR160	0	0	0	0	1	1	0	0	0	0	0	0	0	1	0	0	0	0	0
NR161	0	0	0	0	1	1	0	0	0	0	0	0	0	1	0	0	0	0	0
NR162	0	0	0	0	1	1	0	0	0	0	0	0	0	1	0	0	0	0	0
NR163	0	0	0	0	1	1	0	0	0	0	0	0	0	1	0	0	0	0	0
NR164	0	0	0	0	0	0	0	0	0	0	0	0	0	1	0	0	0	0	0
NR165	0	0	0	0	1	0	0	0	0	0	0	0	0	1	0	0	0	0	0
NR166	0	0	0	0	1	1	0	0	0	0	0	0	0	1	0	0	0	0	0
NR167	0	0	0	0	1	1	0	0	0	0	0	0	0	1	0	0	0	0	0
NR168	0	0	0	0	1	1	0	0	0	0	0	0	0	1	0	0	0	0	0
NR169	0	0	0	0	1	1	0	0	0	0	0	0	0	1	0	0	0	0	0
NR170	0	0	0	0	1	1	0	0	0	0	0	0	0	1	0	0	0	1	0
NR171	0	0	0	0	0	0	0	0	0	0	0	0	0	1	0	0	0	0	0
NR172	0	0	0	0	0	0	0	0	0	0	0	0	0	1	0	0	0	0	0
NR173	0	0	0	0	0	0	0	0	0	0	0	0	0	1	0	0	0	1	0
NR174	0	0	0	0	0	0	0	0	0	0	0	0	0	1	0	0	0	0	0
NR175	0	0	0	0	0	0	0	0	0	0	0	0	0	1	0	0	0	0	0
NR176	0	0	0	0	0	0	0	0	0	0	0	0	0	1	0	0	0	0	0
NR177	0	0	0	0	0	0	0	0	0	0	0	0	0	1	0	0	0	0	0
NR178	0	0	0	0	0	0	0	0	0	0	0	0	0	1	0	0	0	0	0
NR179	0	0	0	0	0	0	0	0	0	0	0	0	0	1	0	0	1	0	0
NR180	0	0	0	0	0	0	0	0	0	0	0	0	0	1	0	0	0	0	0
NR181	0	0	0	0	0	0	0	0	0	0	0	0	0	1	0	0	0	0	0
NR182	0	0	0	0	0	0	0	0	0	0	0	0	0	1	0	0	0	0	0
NR183	0	0	0	0	0	0	0	0	0	0	0	0	0	1	0	0	0	0	0
NR184	0	0	0	0	0	0	0	0	0	0	0	0	0	1	0	0	0	0	0
NR185	0	0	0	0	0	1	1	1	1	1	1	1	1	1	1	0	1	0	0
NR186	0	0	0	0	1	1	1	1	1	1	1	1	1	1	1	0	1	0	0
NR187	0	0	0	0	1	1	1	0	1	1	1	1	1	1	1	0	1	0	0
NR188	0	0	0	0	1	1	0	0	0	0	0	0	0	1	0	0	0	0	0
NR189	0	0	0	0	1	1	0	0	0	0	0	0	0	1	0	0	0	0	0
NR190	0	0	0	0	1	1	0	0	0	0	0	0	0	1	0	0	0	0	0
NR191	0	0	0	0	1	1	0	0	0	0	0	0	0	1	0	0	0	0	0
NR192	0	0	0	0	1	1	0	0	0	0	0	0	0	1	0	0	0	0	0
NR193	0	0	0	0	1	1	0	0	0	0	0	0	0	1	0	0	0	0	0
NR194	0	0	0	0	1	1	0	0	0	0	0	0	0	1	0	0	0	0	0
NR195	0	0	0	0	1	1	0	0	0	0	0	0	0	1	0	0	0	0	0
NR196	0	0	0	0	1	1	0	0	0	0	0	0	0	1	0	0	0	0	0
NR197	0	0	0	0	1	1	0	0	0	0	0	0	0	1	0	0	0	0	0
NR198	0	0	0	0	1	1	0	0	0	0	0	0	0	1	0	0	0	0	0
NR199	0	0	0	0	1	1	0	0	0	0	0	0	0	1	0	0	0	0	0
NR200	0	0	0	0	1	1	0	0	0	0	0	0	0	1	0	0	0	0	0
NR201	0	0	0	0	1	1	0	0	0	0	0	0	0	1	0	0	0	0	0
NR202	0	0	0	0	1	1	0	0	0	0	0	0	0	1	0	0	0	0	0
NR203	0	0	0	0	1	1	0	0	0	0	0	0	0	1	0	0	0	0	0
NR204	0	0	0	0	1	1	0	0	0	0	0	0	0	1	0	0	0	0	0
NR205	0	0	0	0	1	1	0	0	0	0	0	0	0	1	0	0	0	0	0
NR206	0	0	0	0	1	1	0	0	0	0	0	0	0	1	0	0	0	0	0
NR207	0	0	0	0	1	1	0	0	0	0	0	0	0	1	0	0	0	0	0
NR208	0	0	0	0	1	1	0	0	0	0	0	0	0	1	0	0	0	0	0
NR209	0	0	0	0	1	1	0	0	0	0	0	0	0	1	0	0	0	0	0
NR210	0	0	0	0	1	1	0	0	0	0	0	0	0	1	0	0	0	0	0
NR211	0	0	0	0	0	0	0	0	0	0	0	0	0	1	0	0	0	0	0
NR212	0	0	0	0	0	0	0	0	0	0	0	0	0	1	0	0	0	0	0
NR213	0	0	0	0	1	1	0	0	0	0	0	0	0	1	0	0	0	0	0
NR214	0	0	0	0	1	1	0	0	0	0	0	0	0	1	0	0	0	0	0
NR215	0	0	0	0	1	1	0	0	0	0	0	0	0	1	0	0	0	0	0
NR216	0	0	0	0	1	1	0	0	0	0	0	0	0	1	0	0	0	0	0
NR217	0	0	0	0	0	0	0	0	0	0	0	0	0	1	0	0	0	0	0
NR218	0	0	0	0	1	1	0	0	0	0	0	0	0	1	0	0	0	0	0
NR219	0	0	0	0	1	1	0	0	0	0	0	0	0	1	0	0	0	1	0
NR220	0	0	0	0	0	0	0	0	0	0	0	0	0	1	0	0	0	0	0
NR221	0	0	0	0	1	1	0	0	0	0	0	0	0	1	0	0	0	0	0
NR222	0	0	0	0	1	1	0	0	0	0	0	0	0	1	0	0	0	0	0
NR223	0	0	0	0	1	1	0	0	0	0	0	0	0	1	0	0	0	0	0
NR224	0	0	0	0	1	1	0	0	0	0	0	0	0	1	0	0	0	0	0
NR225	0	0	0	0	1	1	0	0	0	0	0	0	0	1	0	0	0	0	0
NR226	0	0	0	0	1	1	0	0	0	0	0	0	0	1	0	0	0	0	0
NR227	0	0	0	0	1	1	0	0	0	0	0	0	0	1	0	0	0	0	0
NR228	0	0	0	0	1	1	0	0	0	0	0	0	0	1	0	0	0	0	0
NR229	0	0	0	0	1	1	0	0	0	0	0	0	0	1	0	0	0	0	0
NR230	0	0	0	0	1	1	0	0	0	0	0	0	0	1	0	0	0	0	0
NR231	0	0	0	0	1	1	0	0	0	0	0	0	0	1	0	0	0	0	0
NR232	0	0	0	0	1	1	0	0	0	0	0	0	0	1	0	0	0	0	0
NR233	0	0	0	0	1	1	0	0	0	0	0	0	0	1	0	0	0	0	0
NR234	0	0	0	0	1	1	0	0	0	0	0	0	0	1	0	0	0	0	0
NR235	0	0	0	0	1	1	0	0	0	0	0	0	0	1	0	0	0	0	0
NR236	0	0	0	0	1	1	0	0	0	0	0	0	0	1	0	0	0	0	0
NR237	0	0	0	0	1	1	0	0	0	0	0	0	0	1	0	0	0	0	0
NR238	0	0	0	0	1	1	0	0	0	0	0	0	0	1	0	0	0	0	0
NR239	0	0	0	0	1	1	0	0	0	0	0	0	0	1	0	0	0	0	0
NR240	0	0	0	0	1	1	0	0	0	0	0	0	0	1	0	0	0	0	0
NR241	0	0	0	0	1	0	0	0	0	0	0	0	0	1	0	0	0	0	0
NR242	0	0	0	0	1	0	0	0	0	0	0	0	0	1	0	0	0	0	0
NR243	0	0	0	0	0	1	0	0	0	0	0	0	0	1	0	0	0	0	0
NR244	0	0	0	0	1	0	1	1	1	1	1	1	1	1	1	1	1	1	0
NR245	0	0	0	0	1	0	1	1	1	1	1	1	1	1	1	1	1	1	0
NR246	0	0	0	0	1	0	1	1	1	1	1	1	1	1	1	1	1	1	0
NR247	0	0	0	0	1	0	1	1	1	1	1	1	1	1	1	1	1	1	0
NR248	0	0	0	0	1	0	1	1	1	1	1	1	1	1	1	1	1	1	0
NR249	0	0	0	0	1	0	1	1	1	1	1	1	1	1	1	1	1	1	0
NR250	0	0	0	0	1	0	1	1	1	1	1	1	1	1	1	1	1	1	0
NR251	0	0	0	0	1	0	1	1	1	1	1	1	1	1	1	1	1	1	0
NR252	0	0	0	0	1	0	1	1	1	1	1	1	1	1	1	1	1	1	0
NR253	0	0	0	0	0	0	0	0	0	0	0	0	0	1	0	0	0	0	0
NR254	0	0	0	0	0	0	0	0	0	0	0	0	0	1	0	0	0	0	0
NR255	0	0	0	0	0	0	0	0	0	0	0	0	0	1	0	0	0	0	0
NR256	0	0	0	0	0	0	0	0	0	0	0	0	0	1	0	0	0	0	0
NR257	0	0	0	0	0	0	0	0	0	0	0	0	0	1	0	0	0	0	0
NR258	0	0	0	0	0	0	0	0	0	0	0	0	0	1	0	0	0	0	0
NR259	0	0	0	0	0	0	0	0	0	0	0	0	0	1	0	0	0	0	0
NR260	0	0	0	0	0	0	0	0	0	0	0	0	0	1	0	0	0	0	0
NR261	0	0	0	0	0	0	0	0	0	0	0	0	0	1	0	0	0	0	0
NR262	0	0	0	0	0	0	0	0	0	0	0	0	0	1	0	0	0	0	0
NR263	0	0	0	0	0	0	0	0	0	0	0	0	0	1	0	0	0	0	0
NR264	0	0	0	0	0	0	0	0	0	0	0	0	0	1	0	0	0	0	0
NR265	0	0	0	0	0	0	0	0	0	0	0	0	0	1	0	0	0	0	0
NR266	0	0	0	0	0	0	0	0	0	0	0	0	0	1	0	0	0	0	0
NR267	0	0	0	0	0	0	0	0	0	0	0	0	0	1	0	0	0	0	0
NR268	0	0	0	0	0	0	0	0	0	0	0	0	0	1	0	0	0	0	0
NR269	0	0	0	0	0	0	0	0	0	0	0	0	0	1	0	0	0	0	0
NR270	0	0	0	0	0	0	0	0	0	0	0	0	0	1	0	0	0	0	0
NR271	0	0	0	0	0	0	0	0	0	0	0	0	0	1	0	0	0	0	0
NR272	0	0	0	0	0	0	0	0	0	0	0	0	0	1	0	0	0	0	0
NR273	0	0	0	0	0	0	0	0	0	0	0	0	0	1	0	0	0	0	0
NR274	0	0	0	0	0	0	0	0	0	0	0	0	0	1	0	0	0	0	0
NR275	0	0	0	0	0	0	0	0	0	0	0	0	0	1	0	0	0	0	0
NR276	0	0	0	0	0	0	0	0	0	0	0	0	0	1	0	0	0	0	0
NR277	0	0	0	0	0	0	0	0	0	0	0	0	0	1	0	0	0	0	0
NR278	0	0	0	0	0	0	0	0	0	0	0	0	0	1	0	0	0	0	0
NR279	0	0	0	0	0	0	0	0	0	0	0	0	0	1	0	0	0	0	0
NR280	0	0	0	0	0	0	0	0	0	0	0	0	0	1	0	0	0	0	0
NR281	0	0	0	0	0	0	0	0	0	0	0	0	0	1	0	0	0	0	0
NR282	0	0	0	0	0	0	0	0	0	0	0	0	0	1	0	0	0	0	0
NR283	0	0	0	0	0	0	0	0	0	0	0	0	0	1	0	0	0	0	0
NR284	0	0	0	0	0	0	0	0	0	0	0	0	0	1	0	0	0	0	0
NR285	0	0	0	0	0	0	0	0	0	0	0	0	0	1	0	0	0	0	0
NR286	0	0	0	0	0	0	0	0	0	0	0	0	0	1	0	0	0	0	0
NR287	0	0	0	0	0	0	0	0	0	0	0	0	0	1	0	0	0	0	0
NR288	0	0	0	0	0	0	0	0	0	0	0	0	0	1	0	0	0	0	0
NR289	0	0	0	0	0	0	0	0	0	0	0	0	0	1	0	0	0	0	0
NR290	0	0	0	0	0	0	0	0	0	0	0	0	0	1	0	0	0	0	0
NR291	0	0	0	0	0	0	0	0	0	0	0	0	0	1	0	0	0	0	0
NR292	0	0	0	0	0	0	0	0	0	0	0	0	0	1	0	0	0	0	0
NR293	0	0	0	0	0	0	0	0	0	0	0	0	0	1	0	0	0	0	0
NR294	0	0	0	0	0	0	0	0	0	0	0	0	0	1	0	0	0	0	0
NR295	0	0	0	0	0	0	0	0	0	0	0	0	0	1	0	0	0	0	0
NR296	0	0	0	0	0	0	0	0	0	0	0	0	0	1	0	0	0	0	0
NR297	0	0	0	0	0	0	0	0	0	0	0	0	0	1	0	0	0	0	0
NR298	0	0	0	0	0	0	0	0	0	0	0	0	0	1	0	0	0	0	0
NR299	0	0	0	0	0	0	0	0	0	0	0	0	0	1	0	0	0	0	0
NR300	0	0	0	0	0	0	0	0	0	0	0	0	0	1	0	0	0	0	0
NR301	0	0	0	0	0	0	0	0	0	0	0	0	0	1	0	0	0	0	0
NR302	0	0	0	0	0	0	0	0	0	0	0	0	0	1	0	0	0	0	0
NR303	0	0	0	0	0	0	0	0	0	0	0	0	0	1	0	0	0	0	0
NR304	0	0	0	0	0	0	0	0	0	0	0	0	0	1	0	0	0	0	0
NR305	0	0	0	0	0	0	0	0	0	0	0	0	0	1	0	0	0	0	0
NR306	0	0	0	0	0	0	0	0	0	0	0	0	0	1	0	0	0	0	0
NR307	0	0	0	0	0	0	0	0	0	0	0	0	0	1	0	0	0	0	0
NR308	0	0	0	0	0	0	0	0	0	0	0	0	0	1	0	0	0	0	0
NR309	0	0	0	0	0	0	0	0	0	0	0	0	0	1	0	0	0	0	0
NR310	0	0	0	0	0	0	0	0	0	0	0	0	0	1	0	0	0	0	0
NR311	0	0	0	0	0	0	0	0	0	0	0	0	0	1	0	0	0	0	0
NR312	0	0	0	0	0	0	0	0	0	0	0	0	0	1	0	0	0	0	0
NR313	0	0	0	0	0	0	0	0	0	0	0	0	0	1	0	0	0	0	0
NR314	0	0	0	0	0	0	0	0	0	0	0	0	0	1	0	0	0	0	0
NR315	0	0	0	0	1	1	0	0	0	0	0	0	0	1	0	0	0	0	0
NR316	0	0	0	0	1	1	0	0	0	0	0	0	0	1	0	0	0	0	0
NR317	0	0	0	0	1	1	0	0	0	0	0	0	0	1	0	0	0	0	0
NR318	0	0	0	0	1	1	0	0	0	0	0	0	0	1	0	0	0	0	0
NR319	0	0	0	0	1	1	0	0	0	0	0	0	0	1	0	0	0	0	0
NR320	0	0	0	0	1	1	0	0	0	0	0	0	0	1	0	0	0	0	0
NR321	0	0	0	0	1	1	0	0	0	0	0	0	0	1	0	0	0	0	0
NR322	0	0	0	0	1	1	0	0	0	0	0	0	0	1	0	0	0	0	0
NR323	0	0	0	0	1	1	0	0	0	0	0	0	0	1	0	0	0	0	0
NR324	0	0	0	0	1	1	0	0	0	0	0	0	0	1	0	0	0	0	0
NR325	0	0	0	0	0	0	0	0	0	0	0	0	0	1	0	0	0	0	0
NR326	0	0	0	0	0	0	0	0	0	0	0	0	0	1	0	0	0	0	0
NR327	0	0	0	0	0	0	0	0	0	0	0	0	0	1	0	0	0	1	1
NR328	0	0	0	0	0	0	0	0	0	0	0	0	0	1	0	0	0	0	0
NR329	0	0	0	0	0	0	0	0	0	0	0	0	0	1	0	0	0	0	0
NR330	0	0	0	0	0	0	0	0	0	0	0	0	0	1	0	0	0	0	0
NR331	0	0	0	0	0	0	0	0	0	0	0	0	0	1	0	0	0	0	0
NR332	0	0	0	0	0	0	0	0	0	0	0	0	0	1	0	0	0	0	0
NR333	0	0	0	0	0	0	0	0	0	0	0	0	0	1	0	0	0	0	0
NR334	0	0	0	0	0	0	0	0	0	0	0	0	0	1	0	0	0	0	0
NR335	0	0	0	0	0	0	0	0	0	0	0	0	0	1	0	0	0	0	0
NR336	0	0	0	0	0	0	0	0	0	0	0	0	0	1	0	0	0	0	0
NR337	0	0	0	0	0	0	0	0	0	0	0	0	0	1	0	0	0	0	0
NR338	0	0	0	0	0	0	0	0	0	0	0	0	0	1	0	0	0	0	0
NR339	0	0	0	0	0	0	0	0	0	0	0	0	0	1	0	0	0	0	0
NR340	0	0	0	0	0	0	0	0	0	0	0	0	0	1	0	0	0	0	0
NR341	0	0	0	0	0	0	0	0	0	0	0	0	0	1	0	0	0	0	0
NR342	0	0	0	0	0	0	0	0	0	0	0	0	0	1	0	0	0	0	0
NR343	0	0	0	0	0	0	0	0	0	0	0	0	0	1	0	0	0	0	0
NR344	0	0	0	0	0	0	0	0	0	0	0	0	0	1	0	0	0	0	0
NR345	0	0	0	0	0	0	0	0	0	0	0	0	0	1	0	0	0	0	0
NR346	0	0	0	0	0	0	0	0	0	0	0	0	0	1	0	0	0	0	0
NR347	0	0	0	0	0	0	0	0	0	0	0	0	0	1	0	0	0	0	0
NR348	0	0	0	0	0	0	0	0	0	0	0	0	0	1	0	0	0	0	0
NR349	0	0	0	0	0	0	0	0	0	0	0	0	0	1	0	0	0	0	0
NR350	0	0	0	0	0	0	0	0	0	0	0	0	0	1	0	0	0	0	0
NR351	0	0	0	0	0	0	0	0	0	0	0	0	0	1	0	0	0	0	0
NR352	0	0	0	0	0	0	0	0	0	0	0	0	0	1	0	0	0	0	0
NR353	0	0	0	0	0	0	0	0	0	0	0	0	0	1	0	0	0	0	0
NR354	0	0	0	0	0	0	0	0	0	0	0	0	0	1	0	0	0	0	0
NR355	0	0	0	0	0	0	0	0	0	0	0	0	0	1	0	0	0	0	0
NR356	0	0	0	0	0	0	0	0	0	0	0	0	0	1	0	0	0	0	0
NR357	0	0	0	0	0	0	0	0	0	0	0	0	0	1	0	0	0	0	0
NR358	0	0	0	0	0	0	0	0	0	0	0	0	0	1	0	0	0	0	0
NR359	0	0	0	0	0	0	0	0	0	0	0	0	0	1	0	0	0	0	0
NR360	0	0	0	0	0	0	0	0	0	0	0	0	0	1	0	0	0	0	0
NR361	0	0	0	0	0	0	0	0	0	0	0	0	0	1	0	0	0	0	0
NR362	0	0	0	0	0	0	0	0	0	0	0	0	0	1	0	0	0	0	0
NR363	0	0	0	0	0	0	0	0	0	0	0	0	0	1	0	0	0	0	0
NR364	0	0	0	0	0	0	0	0	0	0	0	0	0	1	0	0	0	0	0
NR365	0	0	0	0	0	0	0	0	0	0	0	0	0	1	0	0	0	0	0
NR366	0	0	0	0	0	0	0	0	0	0	0	0	0	1	0	0	0	0	0
NR367	0	0	0	0	0	0	0	0	0	0	0	0	0	1	0	0	0	0	0
NR368	0	0	0	0	0	0	0	0	0	0	0	0	0	1	0	0	0	0	0
NR369	0	0	0	0	0	0	0	0	0	0	0	0	0	1	0	0	0	0	0
NR370	0	0	0	0	0	0	0	0	0	0	0	0	0	1	0	0	0	0	0
NR371	0	0	0	0	0	0	0	0	0	0	0	0	0	1	0	0	0	0	0
NR372	0	0	0	0	0	0	0	0	0	0	0	0	0	1	0	0	0	0	0
NR373	0	0	0	0	0	0	0	0	0	0	0	0	0	1	0	0	0	0	0
NR374	0	0	0	0	0	0	0	0	0	0	0	0	0	1	0	0	0	0	0
NR375	0	0	0	0	0	0	0	0	0	0	0	0	0	1	0	0	0	0	0
NR376	0	0	0	0	0	0	0	0	0	0	0	0	0	1	0	0	0	0	0
NR377	0	0	0	0	0	0	0	0	0	0	0	0	0	1	0	0	0	0	0
NR378	0	0	0	0	0	0	0	0	0	0	0	0	0	1	0	0	0	0	0
NR379	0	0	0	0	0	0	0	0	0	0	0	0	0	1	0	0	0	0	0
NR380	0	0	0	0	0	0	0	0	0	0	0	0	0	1	0	0	0	0	0
NR381	0	0	0	0	0	0	0	0	0	0	0	0	0	1	0	0	0	0	0
NR382	0	0	0	0	0	0	0	0	0	0	0	0	0	1	0	0	0	0	0
NR383	0	0	0	0	0	0	0	0	0	0	0	0	0	1	0	0	0	0	0
NR384	0	0	0	0	0	0	0	0	0	0	0	0	0	1	0	0	0	0	0
NR385	0	0	0	0	0	0	0	0	0	0	0	0	0	1	0	0	0	0	0
NR386	0	0	0	0	0	0	0	0	0	0	0	0	0	1	0	0	0	0	0
NR387	0	0	0	0	0	0	0	0	0	0	0	0	0	1	0	0	0	0	0
NR388	0	0	0	0	0	0	0	0	0	0	0	0	0	1	0	0	0	0	0
NR389	0	0	0	0	0	0	0	0	0	0	0	0	0	1	0	0	0	0	0
NR390	0	0	0	0	0	0	0	0	0	0	0	0	0	1	0	0	0	0	0
NR391	0	0	0	0	0	0	0	0	0	0	0	0	0	1	0	0	0	0	0
NR392	0	0	0	0	0	0	0	0	0	0	0	0	0	1	0	0	0	0	0
NR393	0	0	0	0	0	0	0	0	0	0	0	0	0	1	0	0	0	0	0
NR394	0	0	0	0	0	0	0	0	0	0	0	0	0	1	0	0	0	0	0
NR395	0	0	0	0	0	0	0	0	0	0	0	0	0	1	0	0	0	0	0
NR396	0	0	0	0	0	0	0	0	0	0	0	0	0	1	0	0	0	0	0
NR397	0	0	0	0	0	0	0	0	0	0	0	0	0	1	0	0	0	0	0
NR398	0	0	0	0	0	0	0	0	0	0	0	0	0	1	0	0	0	0	0
NR399	0	0	0	0	0	0	0	0	0	0	0	0	0	1	0	0	0	0	0
NR400	0	0	0	0	0	0	0	0	0	0	0	0	0	1	0	0	0	0	0
NR401	0	0	0	0	0	0	0	0	0	0	0	0	0	1	0	0	0	0	0
NR402	0	0	0	0	0	0	0	0	0	0	0	0	0	1	0	0	0	0	0
NR403	0	0	0	0	0	0	0	0	0	0	0	0	0	1	0	0	0	0	0
NR404	0	0	0	0	0	0	0	0	0	0	0	0	0	1	0	0	0	0	0
NR405	0	0	0	0	0	0	0	0	0	0	0	0	0	1	0	0	0	0	0
NR406	0	0	0	0	0	0	0	0	0	0	0	0	0	1	0	0	0	0	0
NR407	0	0	0	0	0	0	0	0	0	0	0	0	0	1	0	0	1	0	0
NR408	0	0	0	0	0	0	0	0	0	0	0	0	0	1	0	0	1	0	0
NR409	0	0	0	0	0	0	0	0	0	0	0	0	0	1	0	0	0	0	0
NR410	0	0	0	0	0	0	0	0	0	0	0	0	0	1	0	0	0	0	0
NR411	0	0	0	0	0	0	0	0	0	0	0	0	0	1	0	0	0	0	0
NR412	0	0	0	0	0	0	0	0	0	0	0	0	0	1	0	0	0	0	0
NR413	0	0	0	0	0	0	0	0	0	0	0	0	0	1	0	0	0	0	0
NR414	0	0	0	0	0	0	0	0	0	0	0	0	0	1	0	0	0	0	0
NR415	0	0	0	0	0	0	0	0	0	0	0	0	0	1	0	0	0	0	0
NR416	0	0	0	0	0	0	0	0	0	0	0	0	0	1	0	0	0	0	0
NR417	0	0	0	0	0	0	0	0	0	0	0	0	0	1	0	0	0	0	0
NR418	0	0	0	0	0	0	0	0	0	0	0	0	0	1	0	0	0	0	0
NR419	0	0	0	0	0	0	0	0	0	0	0	0	0	1	0	0	0	0	0
NR420	0	0	0	0	0	0	0	0	0	0	0	0	0	1	0	0	0	0	0
NR421	0	0	0	0	0	0	0	0	0	0	0	0	0	1	0	0	0	0	0
NR422	0	0	0	0	0	0	0	0	0	0	0	0	0	1	0	0	0	0	0
NR423	0	0	0	0	0	0	0	0	0	0	0	0	0	1	0	0	0	0	0
NR424	0	0	0	0	0	0	0	0	0	0	0	0	0	1	0	0	0	0	0
NR425	0	0	0	0	0	0	0	0	0	0	0	0	0	1	0	0	0	0	0
NR426	0	0	0	0	0	0	0	0	0	0	0	0	0	1	0	0	0	0	0
NR427	0	0	0	0	0	0	0	0	0	0	0	0	0	1	0	0	0	0	0
NR428	0	0	0	0	0	0	0	0	0	0	0	0	0	1	0	0	0	0	0
NR429	0	0	0	0	0	0	0	0	0	0	0	0	0	1	0	0	0	0	0
NR430	0	0	0	0	0	0	0	0	0	0	0	0	0	1	0	0	0	0	0
NR431	0	0	0	0	0	0	0	0	0	0	0	0	0	1	0	0	0	0	0
NR432	0	0	0	0	0	0	0	0	0	0	0	0	0	1	0	0	0	0	0
NR433	0	0	0	0	0	0	0	0	0	0	0	0	0	1	0	0	0	0	0
NR434	0	0	0	0	0	0	0	0	0	0	0	0	0	1	0	0	0	0	0
NR435	0	0	0	0	0	0	0	0	0	0	0	0	0	1	0	0	0	0	0
NR436	0	0	0	0	0	0	0	0	0	0	0	0	0	1	0	0	0	0	0
NR437	0	0	0	0	0	0	0	0	0	0	0	0	0	1	0	0	0	0	0
NR438	0	0	0	0	0	0	0	0	0	0	0	0	0	1	0	0	0	0	0
NR439	0	0	0	0	0	0	0	0	0	0	0	0	0	1	0	0	0	0	0
NR440	0	0	0	0	0	0	0	0	0	0	0	0	0	1	0	0	0	0	0
NR441	0	0	0	0	0	0	0	0	0	0	0	0	0	1	0	0	0	0	0
NR442	0	0	0	0	0	0	0	0	0	0	0	0	0	1	0	0	0	0	0
NR443	0	0	0	0	0	0	0	0	0	0	0	0	0	1	0	0	0	0	0
NR444	0	0	0	0	0	0	0	0	0	0	0	0	0	1	0	0	0	0	0
NR445	0	0	0	0	0	0	0	0	0	0	0	0	0	1	0	0	0	0	0
NR446	0	0	0	0	0	0	0	0	0	0	0	0	0	1	0	0	0	0	0
NR447	0	0	0	0	0	0	0	0	0	0	0	0	0	1	0	0	0	0	0
NR448	0	0	0	0	0	0	0	0	0	0	0	0	0	1	0	0	0	0	0
NR449	0	0	0	0	0	0	0	0	0	0	0	0	0	1	0	0	0	0	0
NR450	0	0	0	0	0	0	0	0	0	0	0	0	0	1	0	0	0	0	0
NR451	0	0	0	0	0	0	0	0	0	0	0	0	0	1	0	0	0	0	0
NR452	0	0	0	0	0	0	0	0	0	0	0	0	0	1	0	0	0	0	0
NR453	0	0	0	0	0	0	0	0	0	0	0	0	0	1	0	0	0	0	0
NR454	0	0	0	0	0	0	0	0	0	0	0	0	0	1	0	0	0	0	0
NR455	0	0	0	0	0	0	0	0	0	0	0	0	0	1	0	0	0	0	0
NR456	0	0	0	0	0	0	0	0	0	0	0	0	0	1	0	0	0	0	0
NR457	0	0	0	0	0	0	0	0	0	0	0	0	0	1	0	0	0	0	0
NR458	0	0	0	0	1	1	1	1	1	1	1	1	1	1	0	0	1	0	0
NR459	0	0	0	0	0	0	0	0	0	0	0	0	0	1	0	0	0	0	0
NR460	0	0	0	0	0	0	0	0	0	0	0	0	0	1	0	0	0	0	0
NR461	0	0	0	0	0	0	0	0	0	0	0	0	0	1	0	0	0	0	0
NR462	0	0	0	0	0	0	0	0	0	0	0	0	0	1	0	0	0	0	0
NR463	0	0	0	0	0	0	0	0	0	0	0	0	0	1	0	0	0	0	0
NR464	0	0	0	0	0	0	0	0	0	0	0	0	0	1	0	0	0	0	0
NR465	0	0	0	0	0	0	0	0	0	0	0	0	0	1	0	0	0	0	0
NR466	0	0	0	0	0	0	0	0	0	0	0	0	0	1	0	0	0	0	0
NR467	0	0	0	0	0	0	0	0	0	0	0	0	0	1	0	0	0	0	0
NR468	0	0	0	0	0	0	0	0	0	0	0	0	0	1	0	0	0	0	0
NR469	0	0	0	0	0	0	0	0	0	0	0	0	0	1	0	0	0	0	0
NR470	0	0	0	0	0	0	0	0	0	0	0	0	0	1	0	0	0	0	0
NR471	0	0	0	0	0	0	0	0	0	0	0	0	0	1	0	0	0	0	0
NR472	0	0	0	0	0	0	0	0	0	0	0	0	0	1	0	0	0	0	0
NR473	0	0	0	0	0	0	0	0	0	0	0	0	0	1	0	0	0	0	0
NR474	0	0	0	0	0	0	0	0	0	0	0	0	0	1	0	0	0	0	0
NR475	0	0	0	0	0	0	0	0	0	0	0	0	0	1	0	0	0	0	0
NR476	0	0	0	0	0	0	0	0	0	0	0	0	0	1	0	0	0	0	0
NR477	0	0	0	0	0	0	0	0	0	0	0	0	0	1	0	0	0	0	0
NR478	0	0	0	0	0	0	0	0	0	0	0	0	0	1	0	0	0	0	0
NR479	0	0	0	0	0	0	0	0	0	0	0	0	0	1	0	0	0	0	0
NR480	0	0	0	0	0	0	0	0	0	0	0	0	0	1	0	0	0	0	0
NR481	0	0	0	0	0	0	0	0	0	0	0	0	0	1	0	0	0	0	0
NR482	0	0	0	0	0	0	0	0	0	0	0	0	0	1	0	0	0	0	0
NR483	0	0	0	0	0	0	0	0	0	0	0	0	0	1	0	0	0	0	0
NR484	0	0	0	0	0	0	0	0	0	0	0	0	0	1	0	0	0	0	0
NR485	0	0	0	0	0	0	0	0	0	0	0	0	0	1	0	0	0	0	0
NR486	0	0	0	0	0	0	0	0	0	0	0	0	0	1	0	0	0	0	0
NR487	0	0	0	0	0	0	0	0	0	0	0	0	0	1	0	0	0	0	0
NR488	0	0	0	0	0	0	0	0	0	0	0	0	0	1	0	0	0	0	0
NR489	0	0	0	0	0	0	0	0	0	0	0	0	0	1	0	0	0	0	0
NR490	0	0	0	0	0	0	0	0	0	0	0	0	0	1	0	0	0	0	0
NR491	0	0	0	0	0	0	0	0	0	0	0	0	0	1	0	0	0	0	0
NR492	0	0	0	0	0	0	0	0	0	0	0	0	0	1	0	0	0	0	0
NR493	0	0	0	0	0	0	0	0	0	0	0	0	0	1	0	0	0	0	0
NR494	0	0	0	0	0	0	0	0	0	0	0	0	0	1	0	0	0	0	0
NR495	0	0	0	0	0	0	0	0	0	0	0	0	0	1	0	0	0	0	0
NR496	0	0	0	0	0	0	0	0	0	0	0	0	0	1	0	0	0	0	0
NR497	0	0	0	0	0	0	0	0	0	0	0	0	0	1	0	0	0	0	0
NR498	0	0	0	0	0	0	0	0	0	0	0	0	0	1	0	0	0	0	0
NR499	0	0	0	0	0	0	0	0	0	0	0	0	0	1	0	0	0	0	0
NR500	0	0	0	0	0	0	0	0	0	0	0	0	0	1	0	0	0	0	0
NR501	0	0	0	0	0	0	0	0	0	0	0	0	0	1	0	0	0	0	0
NR502	0	0	0	0	0	0	0	0	0	0	0	0	0	1	0	0	0	0	0
NR503	0	0	0	0	0	0	0	0	0	0	0	0	0	1	0	0	0	0	0
NR504	0	0	0	0	0	0	0	0	0	0	0	0	0	1	0	0	0	0	0
NR505	0	0	0	0	0	0	0	0	0	0	0	0	0	1	0	0	0	0	0
NR506	0	0	0	0	0	0	0	0	0	0	0	0	0	1	0	0	0	0	0
NR507	0	0	0	0	0	0	0	0	0	0	0	0	0	1	0	0	0	0	0
NR508	0	0	0	0	0	0	0	0	0	0	0	0	0	1	0	0	0	0	0
NR509	0	0	0	0	0	0	0	0	0	0	0	0	0	1	0	0	0	0	0
NR510	0	0	0	0	0	0	0	0	0	0	0	0	0	1	0	0	0	0	0
NR511	0	0	0	0	0	0	0	0	0	0	0	0	0	1	0	0	0	0	0
NR512	0	0	0	0	0	0	0	0	0	0	0	0	0	1	0	0	0	0	0
NR513	0	0	0	0	0	0	0	0	0	0	0	0	0	1	0	0	0	0	0
NR514	0	0	0	0	0	0	0	0	0	0	0	0	0	1	0	0	0	0	0
NR515	0	0	0	0	0	0	0	0	0	0	0	0	0	1	0	0	0	0	0
NR516	0	0	0	0	0	0	0	0	0	0	0	0	0	1	0	0	0	0	0
NR517	0	0	0	0	0	0	0	0	0	0	0	0	0	1	0	0	0	0	0
NR518	0	0	0	0	0	0	0	0	0	0	0	0	0	1	0	0	0	0	0
NR519	0	0	0	0	0	0	0	0	0	0	0	0	0	1	0	0	0	0	0
NR520	0	0	0	0	0	0	0	0	0	0	0	0	0	1	0	0	0	0	0
NR521	0	0	0	0	0	0	0	0	0	0	0	0	0	1	0	0	0	0	0
NR522	0	0	0	0	0	0	0	0	0	0	0	0	0	1	0	0	0	0	0
NR523	0	0	0	0	0	0	0	0	0	0	0	0	0	1	0	0	0	0	0
NR524	0	0	0	0	0	0	0	0	0	0	0	0	0	1	0	0	0	0	0
NR525	0	0	0	0	0	0	0	0	0	0	0	0	0	1	0	0	0	0	0
NR526	0	0	0	0	0	0	0	0	0	0	0	0	0	1	0	0	0	0	0
NR527	0	0	0	0	0	0	0	0	0	0	0	0	0	1	0	0	0	0	0
NR528	0	0	0	0	0	0	0	0	0	0	0	0	0	1	0	0	0	0	0
NR529	0	0	0	0	0	0	0	0	0	0	0	0	0	1	0	0	0	0	0
NR530	0	0	0	0	0	0	0	0	0	0	0	0	0	1	0	0	0	0	0
NR531	0	0	0	0	0	0	0	0	0	0	0	0	0	1	0	0	0	0	0
NR532	0	0	0	0	0	0	0	0	0	0	0	0	0	1	0	0	0	0	0
NR533	0	0	0	0	0	0	0	0	0	0	0	0	0	1	0	0	0	0	0
NR534	0	0	0	0	0	0	0	0	0	0	0	0	0	1	0	0	0	0	0
NR535	0	0	0	0	0	0	0	0	0	0	0	0	0	1	0	0	0	0	0
NR536	0	0	0	0	0	0	0	0	0	0	0	0	0	1	0	0	0	0	0
NR537	0	0	0	0	0	0	0	0	0	0	0	0	0	1	0	0	0	0	0
NR538	0	0	0	0	0	0	0	0	0	0	0	0	0	1	0	0	0	0	0
NR539	0	0	0	0	0	0	0	0	0	0	0	0	0	1	0	0	0	0	0
NR540	0	0	0	0	0	0	0	0	0	0	0	0	0	1	0	0	0	0	0
NR541	0	0	0	0	0	0	0	0	0	0	0	0	0	1	0	0	0	0	0
NR542	0	0	0	0	0	0	0	0	0	0	0	0	0	1	0	0	0	0	0
NR543	0	0	0	0	0	0	0	0	0	0	0	0	0	1	0	0	0	0	0
NR544	0	0	0	0	0	0	0	0	0	0	0	0	0	1	0	0	0	0	0
NR545	0	0	0	0	0	0	0	0	0	0	0	0	0	1	0	0	0	0	0
NR546	0	0	0	0	0	0	0	0	0	0	0	0	0	1	0	0	0	0	0
NR547	0	0	0	0	0	0	0	0	0	0	0	0	0	1	0	0	0	0	0
NR548	0	0	0	0	1	1	0	0	0	0	0	0	0	1	0	0	0	1	0
NR549	0	0	0	0	1	1	0	0	0	0	0	0	0	1	0	0	0	0	0
NR550	0	0	0	0	0	0	0	0	0	0	0	0	0	1	0	0	0	0	0
NR551	0	0	0	0	0	0	0	0	0	0	0	0	0	1	0	0	0	0	0
NR552	0	0	0	0	0	0	0	0	0	0	0	0	0	1	0	0	0	0	0
NR553	0	0	0	0	0	0	0	0	0	0	0	0	0	1	0	0	0	0	0
NR554	0	0	0	0	0	0	0	0	0	0	0	0	0	1	0	0	0	0	0
NR555	0	0	0	0	0	0	0	0	0	0	0	0	0	1	0	0	0	0	0
NR556	0	0	0	0	0	0	0	0	0	0	0	0	0	1	0	0	0	0	0
NR557	0	0	0	0	0	0	0	0	0	0	0	0	0	1	0	0	0	0	0
NR558	0	0	0	0	0	0	0	0	0	0	0	0	0	1	0	0	0	0	0
NR559	0	0	0	0	0	0	0	0	0	0	0	0	0	1	0	0	0	0	0
NR560	0	0	0	0	0	0	0	0	0	0	0	0	0	1	0	0	0	0	0
NR561	0	0	0	0	0	0	0	0	0	0	0	0	0	1	0	0	0	0	0
NR562	0	0	0	0	0	0	0	0	0	0	0	0	0	1	0	0	0	0	0
NR563	0	0	0	0	0	0	0	0	0	0	0	0	0	1	0	0	0	0	0
NR564	0	0	0	0	0	0	0	0	0	0	0	0	0	1	0	0	0	0	0
NR565	0	0	0	0	0	0	0	0	0	0	0	0	0	1	0	0	0	0	0
NR566	0	0	0	0	0	0	0	0	0	0	0	0	0	1	0	0	0	0	0
NR567	0	0	0	0	0	0	0	0	0	0	0	0	0	1	0	0	0	0	0
NR568	0	0	0	0	0	0	0	0	0	0	0	0	0	1	0	0	0	0	0
NR569	0	0	0	0	0	0	0	0	0	0	0	0	0	1	0	0	0	0	0
NR570	0	0	0	0	0	0	0	0	0	0	0	0	0	1	0	0	0	0	0
NR571	0	0	0	0	0	0	0	0	0	0	0	0	0	1	0	0	0	0	0
NR572	0	0	0	0	0	0	0	0	0	0	0	0	0	1	0	0	0	0	0
NR573	0	0	0	0	0	0	0	0	0	0	0	0	0	1	0	0	0	0	0
NR574	0	0	0	0	0	0	0	0	0	0	0	0	0	1	0	0	0	0	0
NR575	0	0	0	0	0	0	0	0	0	0	0	0	0	1	0	0	0	0	0
NR576	0	0	0	0	0	0	0	0	0	0	0	0	0	1	0	0	0	0	0
NR577	0	0	0	0	0	0	0	0	0	0	0	0	0	1	0	0	0	0	0
NR578	0	0	0	0	0	0	0	0	0	0	0	0	0	1	0	0	0	0	0
NR579	0	0	0	0	0	0	0	0	0	0	0	0	0	1	0	0	0	0	0
NR580	0	0	0	0	0	0	0	0	0	0	0	0	0	1	0	0	0	0	0
NR581	0	0	0	0	0	0	0	0	0	0	0	0	0	1	0	0	0	0	0
NR582	0	0	0	0	0	0	0	0	0	0	0	0	0	1	0	0	0	0	0
NR583	0	0	0	0	0	0	0	0	0	0	0	0	0	1	0	0	0	0	0
NR584	0	0	0	0	0	0	0	0	0	0	0	0	0	1	0	0	0	0	0
NR585	0	0	0	0	0	0	0	0	0	0	0	0	0	1	0	0	0	0	0
NR586	0	0	0	0	0	0	0	0	0	0	0	0	0	1	0	0	0	0	0
NR587	0	0	0	0	0	0	0	0	0	0	0	0	0	1	0	0	0	0	0
NR588	0	0	0	0	0	0	0	0	0	0	0	0	0	1	0	0	0	0	0
NR589	0	0	0	0	0	0	0	0	0	0	0	0	0	1	0	0	0	0	0
NR590	0	0	0	0	0	0	0	0	0	0	0	0	0	1	0	0	0	0	0
NR591	0	0	0	0	0	0	0	0	0	0	0	0	0	1	0	0	0	1	1
NR592	0	0	0	0	0	0	0	0	0	0	0	0	0	1	0	0	0	0	0
NR593	0	0	0	0	0	0	0	0	0	0	0	0	0	1	0	0	0	0	0
NR594	0	0	0	0	0	0	0	0	0	0	0	0	0	1	0	0	0	0	0
NR595	0	0	0	0	0	0	0	0	0	0	0	0	0	1	0	0	0	0	0
NR596	0	0	0	0	0	0	0	0	0	0	0	0	0	1	0	0	0	0	0
NR597	0	0	0	0	0	0	0	0	0	0	0	0	0	1	0	0	0	0	0
NR598	0	0	0	0	0	0	0	0	0	0	0	0	0	1	0	0	0	0	0
NR599	0	0	0	0	0	0	0	0	0	0	0	0	0	1	0	0	0	0	0
NR600	0	0	0	0	0	0	0	0	0	0	0	0	0	1	0	0	0	0	0
NR601	0	0	0	0	0	0	0	0	0	0	0	0	0	1	0	0	0	0	0
NR602	0	0	0	0	0	0	0	0	0	0	0	0	0	1	0	0	0	0	0
NR603	0	0	0	0	0	0	0	0	0	0	0	0	0	1	0	0	0	0	0
NR604	0	0	0	0	0	0	0	0	0	0	0	0	0	1	0	0	0	0	0
NR605	0	0	0	0	0	0	0	0	0	0	0	0	0	1	0	0	0	0	0
NR606	0	0	0	0	0	0	0	0	0	0	0	0	0	1	0	0	0	0	0
NR607	0	0	0	0	0	0	0	0	0	0	0	0	0	1	0	0	0	0	0
NR608	0	0	0	0	0	0	0	0	0	0	0	0	0	1	0	0	0	0	0
NR609	0	0	0	0	0	0	0	0	0	0	0	0	0	1	0	0	0	0	0
NR610	0	0	0	0	0	0	0	0	0	0	0	0	0	1	0	0	0	0	0
NR611	0	0	0	0	0	0	0	0	0	0	0	0	0	1	0	0	0	0	0
NR612	0	0	0	0	0	0	0	0	0	0	0	0	0	1	0	0	0	0	0
NR613	0	0	0	0	0	0	0	0	0	0	0	0	0	1	0	0	0	0	0
NR614	0	0	0	0	0	0	0	0	0	0	0	0	0	1	0	0	0	0	0
NR615	0	0	0	0	0	0	0	0	0	0	0	0	0	1	0	0	0	0	0
NR616	0	0	0	0	0	0	0	0	0	0	0	0	0	1	0	0	0	0	0
NR617	0	0	0	0	0	0	0	0	0	0	0	0	0	1	0	0	0	0	0
NR618	0	0	0	0	0	0	0	0	0	0	0	0	0	1	0	0	0	0	0
NR619	0	0	0	0	0	0	0	0	0	0	0	0	0	1	0	0	0	0	0
NR620	0	0	0	0	0	0	0	0	0	0	0	0	0	1	0	0	0	0	0
NR621	0	0	0	0	0	0	0	0	0	0	0	0	0	1	0	0	0	0	0
NR622	0	0	0	0	0	0	0	0	0	0	0	0	0	1	0	0	0	0	0
NR623	0	0	0	0	0	0	0	0	0	0	0	0	0	1	0	0	0	0	0
NR624	0	0	0	0	0	0	0	0	0	0	0	0	0	1	0	0	0	0	0
NR625	0	0	0	0	0	0	0	0	0	0	0	0	0	1	0	0	0	0	1
NR626	0	0	0	0	0	0	0	0	0	0	0	0	0	1	0	0	0	0	1
NR627	0	0	0	0	0	0	0	0	0	0	0	0	0	1	0	0	0	0	1
NR628	0	0	0	0	0	0	0	0	0	0	0	0	0	1	0	0	0	0	1
NR629	0	0	0	0	0	0	0	0	0	0	0	0	0	1	0	0	0	0	0
NR630	0	0	0	0	0	0	0	0	0	0	0	0	0	1	0	0	0	0	0
NR631	0	0	0	0	0	0	0	0	0	0	0	0	0	1	0	0	0	0	0
NR632	0	0	0	0	0	0	0	0	0	0	0	0	0	1	0	0	0	0	0
NR633	0	0	0	0	0	0	0	0	0	0	0	0	0	1	0	0	0	0	0
NR634	0	0	0	0	0	0	0	0	0	0	0	0	0	1	0	0	0	0	0
NR635	0	0	0	0	0	0	0	0	0	0	0	0	0	1	0	0	0	0	0
NR636	0	0	0	0	0	0	0	0	0	0	0	0	0	1	0	0	0	0	0
NR637	0	0	0	0	0	0	0	0	0	0	0	0	0	1	0	0	0	0	0
NR638	0	0	0	0	0	0	0	0	0	0	0	0	0	1	0	0	0	0	0
NR639	0	0	0	0	0	0	0	0	0	0	0	0	0	1	0	0	0	0	0
NR640	0	0	0	0	0	0	0	0	0	0	0	0	0	1	0	0	0	0	0
NR641	0	0	0	0	0	0	0	0	0	0	0	0	0	1	0	0	0	0	0
NR642	0	0	0	0	0	0	0	0	0	0	0	0	0	1	0	0	0	0	0
NR643	0	0	0	0	0	0	0	0	0	0	0	0	0	1	0	0	0	0	0
NR644	0	0	0	0	0	0	0	0	0	0	0	0	0	1	0	0	0	0	0
NR645	0	0	0	0	0	0	0	0	0	0	0	0	0	1	0	0	0	0	0
NR646	0	0	0	0	0	0	0	0	0	0	0	0	0	1	0	0	0	0	0
NR647	0	0	0	0	0	0	0	0	0	0	0	0	0	1	0	0	0	0	0
NR648	0	0	0	0	0	0	0	0	0	0	0	0	0	1	0	0	0	0	0
NR649	0	0	0	0	0	0	0	0	0	0	0	0	0	1	0	0	0	0	0
NR650	0	0	0	0	0	0	0	0	0	0	0	0	0	1	0	0	0	0	0
NR651	0	0	0	0	0	0	0	0	0	0	0	0	0	1	0	0	0	0	0
NR652	0	0	0	0	0	0	0	0	0	0	0	0	0	1	0	0	0	0	0
NR653	0	0	0	0	0	0	0	0	0	0	0	0	0	1	0	0	0	0	0
NR654	0	0	0	0	0	0	0	0	0	0	0	0	0	1	0	0	0	0	0
NR655	0	0	0	0	0	0	0	0	0	0	0	0	0	1	0	0	0	0	0
NR656	0	0	0	0	0	0	0	0	0	0	0	0	0	1	0	0	0	0	0
NR657	0	0	0	0	0	0	0	0	0	0	0	0	0	1	0	0	0	0	0
NR658	0	0	0	0	0	0	0	0	0	0	0	0	0	1	0	0	0	0	0
NR659	0	0	0	0	0	0	0	0	0	0	0	0	0	1	0	0	0	0	0
NR660	0	0	0	0	0	0	0	0	0	0	0	0	0	1	0	0	0	0	0
NR661	0	0	0	0	0	0	0	0	0	0	0	0	0	1	0	0	0	0	0
NR662	0	0	0	0	0	0	0	0	0	0	0	0	0	1	0	0	0	0	0
NR663	0	0	0	0	0	0	0	0	0	0	0	0	0	1	0	0	0	0	0
NR664	0	0	0	0	0	0	0	0	0	0	0	0	0	1	0	0	0	0	0
NR665	0	0	0	0	0	0	0	0	0	0	0	0	0	1	0	0	0	0	0
NR666	0	0	0	0	0	0	0	0	0	0	0	0	0	1	0	0	0	0	0
NR667	0	0	0	0	0	0	0	0	0	0	0	0	0	1	0	0	0	0	0
NR668	0	0	0	0	0	0	0	0	0	0	0	0	0	1	0	0	0	0	0
NR669	0	0	0	0	0	0	0	0	0	0	0	0	0	1	0	0	0	0	0
NR670	0	0	0	0	0	0	0	0	0	0	0	0	0	1	0	0	0	0	0
NR671	0	0	0	0	0	0	0	0	0	0	0	0	0	1	0	0	0	0	0
NR672	0	0	0	0	0	0	0	0	0	0	0	0	0	1	0	0	0	0	0
NR673	0	0	0	0	0	0	0	0	0	0	0	0	0	1	0	0	0	0	0
NR674	0	0	0	0	0	0	0	0	0	0	0	0	0	1	0	0	0	0	0
NR675	0	0	0	0	0	0	0	0	0	0	0	0	0	1	0	0	0	0	0
NR676	0	0	0	0	0	0	0	0	0	0	0	0	0	1	0	0	0	0	0
NR677	0	0	0	0	0	0	0	0	0	0	0	0	0	1	0	0	0	0	0
NR678	0	0	0	0	0	0	0	0	0	0	0	0	0	1	0	0	0	0	0
NR679	0	0	0	0	0	0	0	0	0	0	0	0	0	1	0	0	0	0	0
NR680	0	0	0	0	0	0	0	0	0	0	0	0	0	1	0	0	0	0	0
NR681	0	0	0	0	0	0	0	0	0	0	0	0	0	1	0	0	0	0	0
NR682	0	0	0	0	0	0	0	0	0	0	0	0	0	1	0	0	0	0	0
NR683	0	0	0	0	0	0	0	0	0	0	0	0	0	1	0	0	0	0	0
NR684	0	0	0	0	0	0	0	0	0	0	0	0	0	1	0	0	0	0	0
NR685	0	0	0	0	0	0	0	0	0	0	0	0	0	1	0	0	0	0	0
NR686	0	0	0	0	0	0	0	0	0	0	0	0	0	1	0	0	0	0	0
NR687	0	0	0	0	0	0	0	0	0	0	0	0	0	1	0	0	0	0	0
NR688	0	0	0	0	0	0	0	0	0	0	0	0	0	1	0	0	0	0	0
NR689	0	0	0	0	0	0	0	0	0	0	0	0	0	1	0	0	0	0	0
NR690	0	0	0	0	0	0	0	0	0	0	0	0	0	1	0	0	0	0	0
NR691	0	0	0	0	0	0	0	0	0	0	0	0	0	1	0	0	0	0	0
NR692	0	0	0	0	0	0	0	0	0	0	0	0	0	1	0	0	0	0	0
NR693	0	0	0	0	0	0	0	0	0	0	0	0	0	1	0	0	0	0	0
NR694	0	0	0	0	0	0	0	0	0	0	0	0	0	1	0	0	0	0	0
NR695	0	0	0	0	0	0	0	0	0	0	0	0	0	1	0	0	0	0	0
NR696	0	0	0	0	0	0	0	0	0	0	0	0	0	1	0	0	0	0	0
NR697	0	0	0	0	0	0	0	0	0	0	0	0	0	1	0	0	0	0	0
NR698	0	0	0	0	0	0	0	0	0	0	0	0	0	1	0	0	0	0	0
NR699	0	0	0	0	0	0	0	0	0	0	0	0	0	1	0	0	0	0	0
NR700	0	0	0	0	0	0	0	0	0	0	0	0	0	1	0	0	0	0	0
NR701	0	0	0	0	0	0	0	0	0	0	0	0	0	1	0	0	0	0	0
NR702	0	0	0	0	0	0	0	0	0	0	0	0	0	1	0	0	0	0	0
NR703	0	0	0	0	0	0	0	0	0	0	0	0	0	1	0	0	0	0	0
NR704	0	0	0	0	0	0	0	0	0	0	0	0	0	1	0	0	0	0	0
NR705	0	0	0	0	0	0	0	0	0	0	0	0	0	1	0	0	0	0	0
NR706	0	0	0	0	0	0	0	0	0	0	0	0	0	1	0	0	0	0	0
NR707	0	0	0	0	0	0	0	0	0	0	0	0	0	1	0	0	0	0	0
NR708	0	0	0	0	0	0	0	0	0	0	0	0	0	1	0	0	0	0	0
NR709	0	0	0	0	0	0	0	0	0	0	0	0	0	1	0	0	0	0	0
NR710	0	0	0	0	0	0	0	0	0	0	0	0	0	1	0	0	0	0	0
NR711	0	0	0	0	0	0	0	0	0	0	0	0	0	1	0	0	0	0	0
NR712	0	0	0	0	0	0	0	0	0	0	0	0	0	1	0	0	0	0	0
NR713	0	0	0	0	1	1	0	0	0	0	0	0	0	1	0	0	0	1	0
NR714	0	0	0	0	1	1	0	0	0	0	0	0	0	1	0	0	0	1	0
NR715	0	0	0	0	0	0	0	0	0	0	0	0	0	1	0	0	0	0	0
NR716	0	0	0	0	0	0	0	0	0	0	0	0	0	1	0	0	0	0	0
NR717	0	0	0	0	0	0	0	0	0	0	0	0	0	1	0	0	0	0	0
NR718	0	0	0	0	0	0	0	0	0	0	0	0	0	1	0	0	0	1	1
NR719	0	0	0	0	0	0	0	0	0	0	0	0	0	1	0	0	0	0	0
NR720	0	0	0	0	0	0	0	0	0	0	0	0	0	1	0	0	0	0	0
NR721	0	0	0	0	0	0	0	0	0	0	0	0	0	1	0	0	0	0	0
NR722	0	0	0	0	0	0	0	0	0	0	0	0	0	1	0	0	0	0	0
NR723	0	0	0	0	0	0	0	0	0	0	0	0	0	1	0	0	0	0	0
NR724	0	0	0	0	0	0	0	0	0	0	0	0	0	1	0	0	0	0	0
NR725	0	0	0	0	0	0	0	0	0	0	0	0	0	1	0	0	0	0	0
NR726	0	0	0	0	0	0	0	0	0	0	0	0	0	1	0	0	0	0	0
NR727	0	0	0	0	0	0	0	0	0	0	0	0	0	1	0	0	0	0	0
NR728	0	0	0	0	0	0	0	0	0	0	0	0	0	1	0	0	0	0	0
NR729	0	0	0	0	0	0	0	0	0	0	0	0	0	1	0	0	0	0	0
NR730	0	0	0	0	0	0	0	0	0	0	0	0	0	1	0	0	0	0	0
NR731	0	0	0	0	0	0	0	0	0	0	0	0	0	1	0	0	0	0	0
NR732	0	0	0	0	0	0	0	0	0	0	0	0	0	1	0	0	0	0	0
NR733	0	0	0	0	0	0	0	0	0	0	0	0	0	1	0	0	0	0	0
NR734	0	0	0	0	0	0	0	0	0	0	0	0	0	1	0	0	0	0	0
NR735	0	0	0	0	0	0	0	0	0	0	0	0	0	1	0	0	0	0	0
NR736	0	0	0	0	0	0	0	0	0	0	0	0	0	1	0	0	0	0	0
NR737	0	0	0	0	0	0	0	0	0	0	0	0	0	1	0	0	0	0	0
NR738	0	0	0	0	0	0	0	0	0	0	0	0	0	1	0	0	0	0	0
NR739	0	0	0	0	0	0	0	0	0	0	0	0	0	1	0	0	0	0	0
NR740	0	0	0	0	0	0	0	0	0	0	0	0	0	1	0	0	0	0	0
NR741	0	0	0	0	0	0	0	0	0	0	0	0	0	1	0	0	0	0	0
NR742	0	0	0	0	0	0	0	0	0	0	0	0	0	1	0	0	0	0	0
NR743	0	0	0	0	0	0	0	0	0	0	0	0	0	1	0	0	0	0	0
NR744	0	0	0	0	0	0	0	0	0	0	0	0	0	1	0	0	0	0	0
NR745	0	0	0	0	0	0	0	0	0	0	0	0	0	1	0	0	0	0	0
NR746	0	0	0	0	0	0	0	0	0	0	0	0	0	1	0	0	0	0	0
NR747	0	0	0	0	0	0	0	0	0	0	0	0	0	1	0	0	0	0	0
NR748	0	0	0	0	0	0	0	0	0	0	0	0	0	1	0	0	0	0	0
NR749	0	0	0	0	0	0	0	0	0	0	0	0	0	1	0	0	0	0	0
NR750	0	0	0	0	0	0	0	0	0	0	0	0	0	1	0	0	0	0	0
NR751	0	0	0	0	0	0	0	0	0	0	0	0	0	1	0	0	0	0	0
NR752	0	0	0	0	0	0	0	0	0	0	0	0	0	1	0	0	0	0	0
NR753	0	0	0	0	0	0	0	0	0	0	0	0	0	1	0	0	0	0	0
NR754	0	0	0	0	0	0	0	0	0	0	0	0	0	1	0	0	0	0	0
NR755	0	0	0	0	0	0	0	0	0	0	0	0	0	1	0	0	0	0	0
NR756	0	0	0	0	0	0	0	0	0	0	0	0	0	1	0	0	0	0	0
NR757	0	0	0	0	0	0	0	0	0	0	0	0	0	1	0	0	0	0	0
NR758	0	0	0	0	0	0	0	0	0	0	0	0	0	1	0	0	0	0	0
NR759	0	0	0	0	0	0	0	0	0	0	0	0	0	1	0	0	0	0	0
NR760	0	0	0	0	0	0	0	0	0	0	0	0	0	1	0	0	0	0	0
NR761	0	0	0	0	0	0	0	0	0	0	0	0	0	1	0	0	0	0	0
NR762	0	0	0	0	0	0	0	0	0	0	0	0	0	1	0	0	0	0	0
NR763	0	0	0	0	0	0	0	0	0	0	0	0	0	1	0	0	0	0	0
NR764	0	0	0	0	0	0	0	0	0	0	0	0	0	1	0	0	0	0	0
NR765	0	0	0	0	0	0	0	0	0	0	0	0	0	1	0	0	0	0	0
NR766	0	0	0	0	0	0	0	0	0	0	0	0	0	1	0	0	0	0	0
NR767	0	0	0	0	0	0	0	0	0	0	0	0	0	1	0	0	0	0	0
NR768	0	0	0	0	0	0	0	0	0	0	0	0	0	1	0	0	0	0	0
NR769	0	0	0	0	0	0	0	0	0	0	0	0	0	1	0	0	0	0	0
NR770	0	0	0	0	0	0	0	0	0	0	0	0	0	1	0	0	0	0	0
NR771	0	0	0	0	0	0	0	0	0	0	0	0	0	1	0	0	0	0	0
NR772	0	0	0	0	0	0	0	0	0	0	0	0	0	1	0	0	0	0	0
NR773	0	0	0	0	0	0	0	0	0	0	0	0	0	1	0	0	0	0	0
NR774	0	0	0	0	0	0	0	0	0	0	0	0	0	1	0	0	0	0	0
NR775	0	0	0	0	0	0	0	0	0	0	0	0	0	1	0	0	0	0	0
NR776	0	0	0	0	0	0	0	0	0	0	0	0	0	1	0	0	0	0	0
NR777	0	0	0	0	0	0	0	0	0	0	0	0	0	1	0	0	0	0	0
NR778	0	0	0	0	0	0	0	0	0	0	0	0	0	1	0	0	0	0	0
NR779	0	0	0	0	0	0	0	0	0	0	0	0	0	1	0	0	0	0	0
NR780	0	0	0	0	0	0	0	0	0	0	0	0	0	1	0	0	0	0	0
NR781	0	0	0	0	0	0	0	0	0	0	0	0	0	1	0	0	0	0	0
NR782	0	0	0	0	0	0	0	0	0	0	0	0	0	1	0	0	0	0	0
NR783	0	0	0	0	0	0	0	0	0	0	0	0	0	1	0	0	0	0	0
NR784	0	0	0	0	0	0	0	0	0	0	0	0	0	1	0	0	0	0	0
NR785	0	0	0	0	0	0	0	0	0	0	0	0	0	1	0	0	0	0	0
NR786	0	0	0	0	0	0	0	0	0	0	0	0	0	1	0	0	0	0	0
NR787	0	0	0	0	0	0	0	0	0	0	0	0	0	1	0	0	0	0	1
NR788	0	0	0	0	0	0	0	0	0	0	0	0	0	1	0	0	0	0	0
NR789	0	0	0	0	0	0	0	0	0	0	0	0	0	1	0	0	0	0	0
NR790	0	0	0	0	0	0	0	0	0	0	0	0	0	1	0	0	0	0	0
NR791	0	0	0	0	0	0	0	0	0	0	0	0	0	1	0	0	0	0	0
NR792	0	0	0	0	0	0	0	0	0	0	0	0	0	1	0	0	0	0	0
NR793	0	0	0	0	0	0	0	0	0	0	0	0	0	1	0	0	0	0	0
NR794	0	0	0	0	0	0	0	0	0	0	0	0	0	1	0	0	0	0	0
NR795	0	0	0	0	0	0	0	0	0	0	0	0	0	1	0	0	0	0	0
NR796	0	0	0	0	0	0	0	0	0	0	0	0	0	1	0	0	0	0	0
NR797	0	0	0	0	0	0	0	0	0	0	0	0	0	1	0	0	0	0	0
NR798	0	0	0	0	0	0	0	0	0	0	0	0	0	1	0	0	0	0	0
NR799	0	0	0	0	0	0	0	0	0	0	0	0	0	1	0	0	0	0	0
NR800	0	0	0	0	0	0	0	0	0	0	0	0	0	1	0	0	0	0	0
NR801	0	0	0	0	0	0	0	0	0	0	0	0	0	1	0	0	0	0	0
NR802	0	0	0	0	0	0	0	0	0	0	0	0	0	1	0	0	0	0	0
NR803	0	0	0	0	0	0	0	0	0	0	0	0	0	1	0	0	0	0	0
NR804	0	0	0	0	0	0	0	0	0	0	0	0	0	1	0	0	0	0	0
NR805	0	0	0	0	0	0	0	0	0	0	0	0	0	1	0	0	0	0	0
NR806	0	0	0	0	0	0	0	0	0	0	0	0	0	1	0	0	0	0	0
NR807	0	0	0	0	0	0	0	0	0	0	0	0	0	1	0	0	0	0	0
NR808	0	0	0	0	0	0	0	0	0	0	0	0	0	1	0	0	0	0	0
NR809	0	0	0	0	0	0	0	0	0	0	0	0	0	1	0	0	0	0	0
NR810	0	0	0	0	0	0	0	0	0	0	0	0	0	1	0	0	0	0	0
NR811	0	0	0	0	0	0	0	0	0	0	0	0	0	1	0	0	0	0	0
NR812	0	0	0	0	0	0	0	0	0	0	0	0	0	1	0	0	0	0	0
NR813	0	0	0	0	0	0	0	0	0	0	0	0	0	1	0	0	0	0	0
NR814	0	0	0	0	0	0	0	0	0	0	0	0	0	1	0	0	0	0	0
NR815	0	0	0	0	0	0	0	0	0	0	0	0	0	1	0	0	0	0	0
NR816	0	0	0	0	0	0	0	0	0	0	0	0	0	1	0	0	0	0	0
NR817	0	0	0	0	0	0	0	0	0	0	0	0	0	1	0	0	0	0	0
NR818	0	0	0	0	0	0	0	0	0	0	0	0	0	1	0	0	0	0	0
NR819	0	0	0	0	0	0	0	0	0	0	0	0	0	1	0	0	0	0	0
NR820	0	0	0	0	0	0	0	0	0	0	0	0	0	1	0	0	0	0	0
NR821	0	0	0	0	0	0	0	0	0	0	0	0	0	1	0	0	0	0	0
NR822	0	0	0	0	0	0	0	0	0	0	0	0	0	1	0	0	0	0	0
NR823	0	0	0	0	0	0	0	0	0	0	0	0	0	1	0	0	0	0	0
NR824	0	0	0	0	0	0	0	0	0	0	0	0	0	1	0	0	0	0	0
NR825	0	0	0	0	0	0	0	0	0	0	0	0	0	1	0	0	0	0	0
NR826	0	0	0	0	0	0	0	0	0	0	0	0	0	1	0	0	0	0	0
NR827	0	0	0	0	0	0	0	0	0	0	0	0	0	1	0	0	0	0	0
NR828	0	0	0	0	0	0	0	0	0	0	0	0	0	1	0	0	0	0	0
NR829	0	0	0	0	0	0	0	0	0	0	0	0	0	1	0	0	0	0	0
NR830	0	0	0	0	0	0	0	0	0	0	0	0	0	1	0	0	0	0	0
NR831	0	0	0	0	0	0	0	0	0	0	0	0	0	1	0	0	0	0	0
NR832	0	0	0	0	0	0	0	0	0	0	0	0	0	1	0	0	0	0	0
NR833	0	0	0	0	0	0	0	0	0	0	0	0	0	1	0	0	0	0	0
NR834	0	0	0	0	0	0	0	0	0	0	0	0	0	1	0	0	0	0	1
NR835	0	0	0	0	0	0	0	0	0	0	0	0	0	1	0	0	0	0	0
NR836	0	0	0	0	0	0	0	0	0	0	0	0	0	1	0	0	0	0	0
NR837	0	0	0	0	0	0	0	0	0	0	0	0	0	1	0	0	0	0	0
NR838	0	0	0	0	0	0	0	0	0	0	0	0	0	1	0	0	0	0	0
NR839	0	0	0	0	0	0	0	0	0	0	0	0	0	1	0	0	0	0	0
NR840	0	0	0	0	0	0	0	0	0	0	0	0	0	1	0	0	0	0	0
NR841	0	0	0	0	0	0	0	0	0	0	0	0	0	1	0	0	0	0	0
NR842	0	0	0	0	0	0	0	0	0	0	0	0	0	1	0	0	0	0	0
NR843	0	0	0	0	0	0	0	0	0	0	0	0	0	1	0	0	0	0	0
NR844	0	0	0	0	0	0	0	0	0	0	0	0	0	1	0	0	0	0	0
NR845	0	0	0	0	0	0	0	0	0	0	0	0	0	1	0	0	0	0	0
NR846	0	0	0	0	0	0	0	0	0	0	0	0	0	1	0	0	0	0	0
NR847	0	0	0	0	0	0	0	0	0	0	0	0	0	1	0	0	0	0	0
NR848	0	0	0	0	0	0	0	0	0	0	0	0	0	1	0	0	0	0	0
NR849	0	0	0	0	0	0	0	0	0	0	0	0	0	1	0	0	0	0	0
NR850	0	0	0	0	0	0	0	0	0	0	0	0	0	1	0	0	0	0	0
NR851	0	0	0	0	0	0	0	0	0	0	0	0	0	1	0	0	0	0	0
NR852	0	0	0	0	0	0	0	0	0	0	0	0	0	1	0	0	0	0	0
NR853	0	0	0	0	0	0	0	0	0	0	0	0	0	1	0	0	0	0	0
NR854	0	0	0	0	0	0	0	0	0	0	0	0	0	1	0	0	0	0	0
NR855	0	0	0	0	0	0	0	0	0	0	0	0	0	1	0	0	0	0	0
NR856	0	0	0	0	0	0	0	0	0	0	0	0	0	1	0	0	0	0	0
NR857	0	0	0	0	0	0	0	0	0	0	0	0	0	1	0	0	0	0	0
NR858	0	0	0	0	0	0	0	0	0	0	0	0	0	1	0	0	0	0	0
NR859	0	0	0	0	0	0	0	0	0	0	0	0	0	1	0	0	0	0	0
NR860	0	0	0	0	0	0	0	0	0	0	0	0	0	1	0	0	0	0	0
NR861	0	0	0	0	0	0	0	0	0	0	0	0	0	1	0	0	0	0	0
NR862	0	0	0	0	0	0	0	0	0	0	0	0	0	1	0	0	0	0	0
NR863	0	0	0	0	0	0	0	0	0	0	0	0	0	1	0	0	0	0	0
NR864	0	0	0	0	0	0	0	0	0	0	0	0	0	1	0	0	0	0	0
NR865	0	0	0	0	0	0	0	0	0	0	0	0	0	1	0	0	0	0	0
NR866	0	0	0	0	0	0	0	0	0	0	0	0	0	1	0	0	0	0	0
NR867	0	0	0	0	0	0	0	0	0	0	0	0	0	1	0	0	0	0	0
NR868	0	0	0	0	0	0	0	0	0	0	0	0	0	1	0	0	0	0	0
NR869	0	0	0	0	0	0	0	0	0	0	0	0	0	1	0	0	0	0	0
NR870	0	0	0	0	0	0	0	0	0	0	0	0	0	1	0	0	0	0	0
NR871	0	0	0	0	0	0	0	0	0	0	0	0	0	1	0	0	0	0	0
NR872	0	0	0	0	0	0	0	0	0	0	0	0	0	1	0	0	0	0	0
NR873	0	0	0	0	0	0	0	0	0	0	0	0	0	1	0	0	0	0	0
NR874	0	0	0	0	0	0	0	0	0	0	0	0	0	1	0	0	0	0	0
NR875	0	0	0	0	0	0	0	0	0	0	0	0	0	1	0	0	0	0	0
NR876	0	0	0	0	0	0	0	0	0	0	0	0	0	1	0	0	0	0	0
NR877	0	0	0	0	0	0	0	0	0	0	0	0	0	1	0	0	0	0	0
NR878	0	0	0	0	0	0	0	0	0	0	0	0	0	1	0	0	0	0	0
NR879	0	0	0	0	0	0	0	0	0	0	0	0	0	1	0	0	0	0	0
NR880	0	0	0	0	0	0	0	0	0	0	0	0	0	1	0	0	0	0	0
NR881	0	0	0	0	0	0	0	0	0	0	0	0	0	1	0	0	0	0	0
NR882	0	0	0	0	0	0	0	0	0	0	0	0	0	1	0	0	0	0	0
NR883	0	0	0	0	0	0	0	0	0	0	0	0	0	1	0	0	0	0	0
NR884	0	0	0	0	0	0	0	0	0	0	0	0	0	1	0	0	0	0	0
NR885	0	0	0	0	0	0	0	0	0	0	0	0	0	1	0	0	0	0	0
NR886	0	0	0	0	0	0	0	0	0	0	0	0	0	1	0	0	0	0	0
NR887	0	0	0	0	0	0	0	0	0	0	0	0	0	1	0	0	0	0	0
NR888	0	0	0	0	0	0	0	0	0	0	0	0	0	1	0	0	0	0	0
NR889	0	0	0	0	0	0	0	0	0	0	0	0	0	1	0	0	0	0	0
NR890	0	0	0	0	0	0	0	0	0	0	0	0	0	1	0	0	0	0	0
NR891	0	0	0	0	0	0	0	0	0	0	0	0	0	1	0	0	0	0	0
NR892	0	0	0	0	0	0	0	0	0	0	0	0	0	1	0	0	0	0	0
NR893	0	0	0	0	0	0	0	0	0	0	0	0	0	1	0	0	0	0	0
NR894	0	0	0	0	0	0	0	0	0	0	0	0	0	1	0	0	0	0	0
NR895	0	0	0	0	0	0	0	0	0	0	0	0	0	1	0	0	0	0	0
NR896	0	0	0	0	0	0	0	0	0	0	0	0	0	1	0	0	0	0	0
NR897	0	0	0	0	0	0	0	0	0	0	0	0	0	1	0	0	0	0	0
NR898	0	0	0	0	0	0	0	0	0	0	0	0	0	1	0	0	0	0	0
NR899	0	0	0	0	0	0	0	0	0	0	0	0	0	1	0	0	0	0	0
NR900	0	0	0	0	0	0	0	0	0	0	0	0	0	1	0	0	0	0	0
NR901	0	0	0	0	0	0	0	0	0	0	0	0	0	1	0	0	0	0	0
NR902	0	0	0	0	0	0	0	0	0	0	0	0	0	1	0	0	0	0	0
NR903	0	0	0	0	0	0	0	0	0	0	0	0	0	1	0	0	0	0	0
NR904	0	0	0	0	0	0	0	0	0	0	0	0	0	1	0	0	0	0	0
NR905	0	0	0	0	0	0	0	0	0	0	0	0	0	1	0	0	0	0	0
NR906	0	0	0	0	0	0	0	0	0	0	0	0	0	1	0	0	0	0	0
NR907	0	0	0	0	0	0	0	0	0	0	0	0	0	1	0	0	0	0	0
NR908	0	0	0	0	0	0	0	0	0	0	0	0	0	1	0	0	0	0	0
NR909	0	0	0	0	0	0	0	0	0	0	0	0	0	1	0	0	0	0	0
NR910	0	0	0	0	0	0	0	0	0	0	0	0	0	1	0	0	0	0	0
NR911	0	0	0	0	0	0	0	0	0	0	0	0	0	1	0	0	0	0	0
NR912	0	0	0	0	0	0	0	0	0	0	0	0	0	1	0	0	0	0	0
NR913	0	0	0	0	0	0	0	0	0	0	0	0	0	1	0	0	0	0	0
NR914	0	0	0	0	0	0	0	0	0	0	0	0	0	1	0	0	0	0	0
NR915	0	0	0	0	0	0	0	0	0	0	0	0	0	1	0	0	0	0	0
NR916	0	0	0	0	0	0	0	0	0	0	0	0	0	1	0	0	0	0	0
NR917	0	0	0	0	0	0	0	0	0	0	0	0	0	1	0	0	0	0	0
NR918	0	0	0	0	0	0	0	0	0	0	0	0	0	1	0	0	0	0	0
NR919	0	0	0	0	0	0	0	0	0	0	0	0	0	1	0	0	0	0	0
NR920	0	0	0	0	0	0	0	0	0	0	0	0	0	1	0	0	0	0	0
NR921	0	0	0	0	0	0	0	0	0	0	0	0	0	1	0	0	0	0	0
NR922	0	0	0	0	1	1	1	1	1	1	1	1	1	0	1	1	1	1	0
NR923	0	0	0	0	0	0	1	1	1	1	1	1	1	0	1	0	0	0	0
NR924	0	0	0	0	0	0	0	0	0	0	1	0	0	0	0	0	0	0	0
NR925	0	0	0	0	0	0	0	1	0	0	0	0	0	0	0	0	0	0	0
NR926	0	0	0	0	0	0	0	1	0	0	0	0	0	0	0	0	0	0	0
NR927	0	1	1	0	0	0	0	0	0	0	0	0	0	0	1	1	0	0	0
NR928	0	0	0	0	0	0	0	0	0	0	0	0	0	0	1	1	0	0	0
NR929	0	1	1	0	0	0	0	0	0	0	0	0	0	0	1	1	0	0	0
NR930	0	0	0	0	0	0	0	0	0	0	0	0	0	0	1	1	0	0	0
NR931	0	1	1	0	0	0	0	0	0	0	0	0	0	0	1	1	0	0	0
NR932	0	1	1	0	0	0	0	0	0	0	0	0	0	0	1	1	0	0	0
NR933	0	1	1	0	0	0	0	0	0	0	0	0	0	0	1	1	0	0	0
NR934	0	1	1	0	0	0	0	0	0	0	0	0	0	0	1	1	0	0	0
NR935	0	1	1	0	0	0	0	0	0	0	0	0	0	0	1	1	0	0	0
NR936	0	1	1	0	0	0	0	0	0	0	0	0	0	0	1	1	0	0	0
NR937	0	0	0	0	0	0	0	0	0	0	0	0	0	0	1	1	0	0	0
NR938	0	0	0	0	0	0	0	0	0	0	0	0	0	0	1	1	0	0	0
NR939	0	0	0	0	0	0	0	0	0	0	0	0	0	0	1	1	0	0	0
NR940	0	0	0	0	0	0	0	0	0	0	0	0	0	0	1	1	0	0	0
NR941	0	0	0	0	0	0	0	0	0	0	0	0	0	0	1	1	0	0	0
NR942	0	1	1	0	0	0	0	0	0	0	0	0	0	0	1	1	0	0	0
NR943	0	1	1	0	0	0	0	0	0	0	0	0	0	0	1	1	0	0	0
NR944	0	1	1	0	0	0	0	0	0	0	0	0	0	0	1	1	0	0	0
NR945	0	1	1	0	0	0	0	0	0	0	0	0	0	0	1	1	0	0	0
NR946	0	1	1	0	0	0	0	0	0	0	0	0	0	0	1	1	0	0	0
NR947	0	1	1	0	0	0	0	0	0	0	0	0	0	0	1	1	0	0	0
NR948	0	0	0	0	0	0	0	0	0	0	0	0	0	0	1	1	0	1	0
NR949	0	1	1	0	1	1	0	0	0	0	0	0	0	0	1	1	0	1	0
NR950	0	1	1	0	0	0	0	0	0	0	0	0	0	0	1	1	0	1	0
NR951	0	0	0	0	0	0	0	0	0	0	0	0	0	0	1	1	0	0	0
NR952	0	1	1	0	0	0	0	0	0	0	0	0	0	0	1	1	0	0	0
NR953	0	0	0	0	0	0	0	0	0	0	0	0	0	0	1	1	0	0	0
NR954	0	0	0	0	0	0	0	0	0	0	0	0	0	0	1	1	0	0	0
NR955	0	0	0	0	0	0	0	0	0	0	0	0	0	0	1	1	0	0	0
NR956	0	0	0	0	0	0	0	0	0	0	0	0	0	0	1	1	0	0	0
NR957	0	0	0	0	0	0	0	0	0	0	0	0	0	0	1	1	0	0	0
NR958	0	0	0	0	0	0	0	0	0	0	0	0	0	0	1	1	0	0	0
NR959	0	0	0	0	0	0	0	0	0	0	0	0	0	0	1	1	0	0	0
NR960	0	0	0	0	0	0	0	0	0	0	0	0	0	0	1	1	0	0	0
NR961	0	0	0	0	0	0	0	0	0	0	0	0	0	0	1	1	0	0	0
NR962	0	1	0	0	0	0	0	0	0	0	0	0	0	0	1	1	0	0	0
NR963	0	1	1	0	0	0	0	0	0	0	0	0	0	0	1	1	0	0	0
NR964	0	1	1	0	0	0	0	0	0	0	0	0	0	0	1	1	0	0	0
NR965	0	0	0	0	0	0	0	0	0	0	0	0	0	0	1	0	0	0	0
NR966	0	1	1	0	0	0	0	0	0	0	0	0	0	0	1	1	0	0	0
NR967	0	1	1	0	0	0	0	0	0	0	0	0	0	0	1	1	0	0	0
NR968	0	1	1	0	0	0	0	0	0	0	0	0	0	0	1	1	0	0	0
NR969	0	1	1	0	0	0	0	0	0	0	0	0	0	0	1	1	0	0	0
NR970	0	0	0	0	0	0	0	0	0	0	0	0	0	0	1	1	0	0	0
NR971	0	0	0	0	0	0	0	0	0	0	0	0	0	0	1	1	0	0	0
NR972	0	0	0	0	0	0	0	0	0	0	0	0	0	0	1	1	0	0	0
NR973	0	0	0	0	0	0	0	0	0	0	0	0	0	0	1	1	0	0	0
NR974	0	0	0	0	0	0	0	0	0	0	0	0	0	0	1	1	0	0	0
NR975	0	0	0	0	0	0	0	0	0	0	0	0	0	0	1	1	0	0	0
NR976	0	0	0	0	0	0	0	0	0	0	0	0	0	0	1	1	0	0	0
NR977	0	1	1	0	0	0	0	0	0	0	0	0	0	0	1	1	0	0	0
NR978	0	1	1	0	0	0	0	0	0	0	0	0	0	0	1	1	0	0	0
NR979	0	1	1	0	0	0	0	0	0	0	0	0	0	0	1	1	0	0	0
NR980	0	1	1	0	0	0	0	0	0	0	0	0	0	0	1	1	0	0	0
NR981	0	0	0	0	0	0	0	0	0	0	0	0	0	0	1	1	1	1	1
NR982	0	0	0	0	0	0	0	0	0	0	0	0	0	0	1	1	1	1	1
NR983	0	0	0	0	0	0	0	0	0	0	0	0	0	0	1	1	1	1	1
NR984	0	0	0	0	0	0	0	0	0	0	0	0	0	0	1	1	1	1	1
NR985	0	0	0	0	0	0	0	0	0	0	0	0	0	0	1	1	1	1	1
NR986	0	0	0	0	0	0	0	0	0	0	0	0	0	0	1	1	1	1	1
NR987	0	0	0	0	0	0	0	0	0	0	0	0	0	0	0	0	1	0	0
NR988	0	0	0	0	0	0	0	0	0	0	0	0	0	0	0	0	1	0	0
NR989	0	0	0	0	0	0	0	0	0	0	0	0	0	0	0	0	1	0	0
NR990	0	0	0	0	0	0	0	0	0	0	0	0	0	0	0	0	1	0	0
NR991	0	0	0	0	0	0	0	0	0	0	0	0	0	0	0	0	1	0	0
NR992	0	0	0	0	0	0	0	0	0	0	0	0	0	0	0	0	1	0	0
NR993	0	0	0	0	0	0	0	0	0	0	0	0	0	0	0	0	1	0	0
NR994	0	0	0	0	0	0	0	0	0	0	0	0	0	0	0	0	1	0	0
NR995	0	0	0	0	0	0	0	0	0	0	0	0	0	0	0	0	1	1	0
NR996	0	0	0	0	0	0	0	0	0	0	0	0	0	0	0	0	1	1	0
NR997	0	0	0	0	0	0	0	0	0	0	0	0	0	0	0	0	1	0	0
NR998	0	0	0	0	0	0	0	0	0	0	0	0	0	0	0	0	1	0	0
NR999	0	0	0	0	0	0	0	0	0	0	0	0	0	0	0	0	1	0	0
NR1000	0	0	0	0	0	0	0	0	0	0	0	0	0	0	0	0	1	0	0
NR1001	0	0	0	0	0	0	0	0	0	0	0	0	0	0	0	0	1	0	0
NR1002	0	0	0	0	0	0	0	0	0	0	0	0	0	0	0	0	1	0	0
NR1003	0	0	0	0	0	0	0	0	0	0	0	0	0	0	0	0	1	1	0
NR1004	0	0	0	0	0	0	0	0	0	0	0	0	0	0	0	0	1	1	0
NR1005	0	0	0	0	0	0	0	0	0	0	0	0	0	0	0	0	1	1	0
NR1006	0	0	0	0	0	0	0	0	0	0	0	0	0	0	0	0	1	0	0
NR1007	0	0	0	0	0	0	0	0	0	0	0	0	0	0	0	0	1	1	0
NR1008	0	0	0	0	0	0	0	0	0	0	0	0	0	0	0	0	1	0	0
NR1009	0	0	0	0	0	0	0	0	0	0	0	0	0	0	0	0	1	0	0
NR1010	0	0	0	0	0	0	0	0	0	0	0	0	0	0	0	0	1	1	0
NR1011	0	0	0	0	0	0	0	0	0	0	0	0	0	0	0	0	1	1	0
NR1012	0	0	0	0	0	0	0	0	0	0	0	0	0	0	0	0	1	0	0
NR1013	0	0	0	0	0	0	0	0	0	0	0	0	0	0	0	0	1	0	0
NR1014	0	0	0	0	0	0	0	0	0	0	0	0	0	0	0	0	1	0	0
NR1015	0	0	0	0	0	0	0	0	0	0	0	0	0	0	0	0	1	0	0
NR1016	0	0	0	0	0	0	0	0	0	0	0	0	0	0	0	0	1	0	0
NR1017	0	0	0	0	0	0	0	0	0	0	0	0	0	0	0	0	1	0	0
NR1018	0	0	0	0	0	0	0	0	0	0	0	0	0	0	0	0	1	0	0
NR1019	0	0	0	0	0	0	0	0	0	0	0	0	0	0	0	0	1	0	0
NR1020	0	0	0	0	0	0	0	0	0	0	0	0	0	0	0	0	1	0	0
NR1021	0	0	0	0	0	0	0	0	0	0	0	0	0	0	0	0	1	0	0
NR1022	0	0	0	0	0	0	0	0	0	0	0	0	0	0	0	0	1	0	0
NR1023	0	0	0	0	0	0	0	0	0	0	0	0	0	0	0	0	1	0	0
NR1024	0	0	0	0	0	0	0	0	0	0	0	0	0	0	0	0	1	0	0
NR1025	0	0	0	0	0	0	0	0	0	0	0	0	0	0	0	0	1	0	0
NR1026	0	0	0	0	0	0	0	0	0	0	0	0	0	0	0	0	1	0	0
NR1027	0	0	0	0	0	0	0	0	0	0	0	0	0	0	0	0	1	0	0
NR1028	0	0	0	0	0	0	0	0	0	0	0	0	0	0	0	0	1	0	0
NR1029	0	0	0	0	0	0	0	0	0	0	0	0	0	0	0	0	1	0	0
NR1030	0	0	0	0	0	0	0	0	0	0	0	0	0	0	0	0	1	1	0
NR1031	0	0	0	0	0	0	0	0	0	0	0	0	0	0	0	0	1	0	0
NR1032	0	0	0	0	0	0	0	0	0	0	0	0	0	0	0	0	1	0	0
NR1033	0	0	0	0	0	0	0	0	0	0	0	0	0	0	0	0	1	0	0
NR1034	0	0	0	0	0	0	0	0	0	0	0	0	0	0	0	0	1	0	0
NR1035	0	0	0	0	0	0	0	0	0	0	0	0	0	0	0	0	1	0	0
NR1036	0	0	0	0	0	0	0	0	0	0	0	0	0	0	0	0	1	0	0
NR1037	0	0	0	0	0	0	0	0	0	0	0	0	0	0	0	0	1	0	0
NR1038	0	0	0	0	0	0	0	0	0	0	0	0	0	0	0	0	1	0	0
NR1039	0	0	0	0	0	0	0	0	0	0	0	0	0	0	0	0	1	0	0
NR1040	0	0	0	0	0	0	0	0	0	0	0	0	0	0	0	0	1	0	0
NR1041	0	0	0	0	0	0	0	0	0	0	0	0	0	0	0	0	1	0	0
NR1042	0	0	0	0	0	0	0	0	0	0	0	0	0	0	0	0	1	0	0
NR1043	0	0	0	0	0	0	0	0	0	0	0	0	0	0	0	0	1	0	0
NR1044	0	0	0	0	0	0	0	0	0	0	0	0	0	0	0	0	1	0	0
NR1045	0	0	0	0	0	0	0	0	0	0	0	0	0	0	0	0	1	0	0
NR1046	0	0	0	0	0	0	0	0	0	0	0	0	0	0	0	0	1	0	0
NR1047	0	0	0	0	0	0	0	0	0	0	0	0	0	0	0	0	1	0	0
NR1048	0	0	0	0	0	0	0	0	0	0	0	0	0	0	0	0	1	0	0
NR1049	0	0	0	0	0	0	0	0	0	0	0	0	0	0	0	0	1	0	0
NR1050	0	0	0	0	0	0	0	0	0	0	0	0	0	0	0	0	1	0	0
NR1051	0	0	0	0	0	0	0	0	0	0	0	0	0	0	0	0	1	0	0
NR1052	0	0	0	0	0	0	0	0	0	0	0	0	0	0	0	0	1	0	0
NR1053	0	0	0	0	0	0	0	0	0	0	0	0	0	0	0	0	1	0	0
NR1054	0	0	0	0	0	0	0	0	0	0	0	0	0	0	0	0	1	0	0
NR1055	0	0	0	0	0	0	0	0	0	0	0	0	0	0	0	0	1	0	0
NR1056	0	0	0	0	0	0	0	0	0	0	0	0	0	0	0	0	1	0	0
NR1057	0	0	0	0	0	0	0	0	0	0	0	0	0	0	0	0	1	0	0
NR1058	0	0	0	0	0	0	0	0	0	0	0	0	0	0	0	0	1	0	0
NR1059	0	0	0	0	0	0	0	0	0	0	0	0	0	0	0	0	1	0	0
NR1060	0	0	0	0	0	0	0	0	0	0	0	0	0	0	0	0	1	0	0
NR1061	0	0	0	0	0	0	0	0	0	0	0	0	0	0	0	0	1	0	0
NR1062	0	0	0	0	0	0	0	0	0	0	0	0	0	0	0	0	1	0	0
NR1063	0	0	0	0	0	0	0	0	0	0	0	0	0	0	0	0	1	0	0
NR1064	0	0	0	0	0	0	0	0	0	0	0	0	0	0	0	0	1	0	0
NR1065	0	0	0	0	0	0	0	0	0	0	0	0	0	0	0	0	1	0	0
NR1066	0	0	0	0	0	0	0	0	0	0	0	0	0	0	0	0	1	0	0
NR1067	0	0	0	0	0	0	0	0	0	0	0	0	0	0	0	0	1	0	0
NR1068	0	0	0	0	0	0	0	0	0	0	0	0	0	0	0	0	1	0	0
NR1069	0	0	0	0	0	0	0	0	0	0	0	0	0	0	0	0	1	0	0
NR1070	0	0	0	0	0	0	0	0	0	0	0	0	0	0	0	0	1	0	0
NR1071	0	0	0	0	0	0	0	0	0	0	0	0	0	0	0	0	1	0	0
NR1072	0	0	0	0	0	0	0	0	0	0	0	0	0	0	0	0	1	0	0
NR1073	0	0	0	0	0	0	0	0	0	0	0	0	0	0	0	0	1	0	0
NR1074	0	0	0	0	0	0	0	0	0	0	0	0	0	0	0	0	1	0	0
NR1075	0	0	0	0	0	0	0	0	0	0	0	0	0	0	0	0	1	0	0
NR1076	0	0	0	0	0	0	0	0	0	0	0	0	0	0	0	0	1	0	0
NR1077	0	0	0	0	0	0	0	0	0	0	0	0	0	0	0	0	1	0	0
NR1078	0	0	0	0	0	0	0	0	0	0	0	0	0	0	0	0	1	0	0
NR1079	0	0	0	0	0	0	0	0	0	0	0	0	0	0	0	0	1	0	0
NR1080	0	0	0	0	0	0	0	0	0	0	0	0	0	0	0	0	1	0	0
NR1081	0	0	0	0	0	0	0	0	0	0	0	0	0	0	0	0	1	0	0
NR1082	0	0	0	0	0	0	0	0	0	0	0	0	0	0	0	0	1	0	0
NR1083	0	0	0	0	0	0	0	0	0	0	0	0	0	0	0	0	1	0	0
NR1084	0	0	0	0	0	0	0	0	0	0	0	0	0	0	0	0	1	0	0
NR1085	0	0	0	0	0	0	0	0	0	0	0	0	0	0	0	0	1	0	0
NR1086	0	0	0	0	0	0	0	0	0	0	0	0	0	0	0	0	1	0	0
NR1087	0	0	0	0	0	0	0	0	0	0	0	0	0	0	0	0	1	0	0
NR1088	0	0	0	0	0	0	0	0	0	0	0	0	0	0	0	0	1	0	0
NR1089	0	0	0	0	0	0	0	0	0	0	0	0	0	0	0	0	1	0	0
NR1090	0	0	0	0	0	0	0	0	0	0	0	0	0	0	0	0	1	0	0
NR1091	0	0	0	0	0	0	0	0	0	0	0	0	0	0	0	0	1	0	0
NR1092	0	0	0	0	0	0	0	0	0	0	0	0	0	0	0	0	1	0	0
NR1093	0	0	0	0	0	0	0	0	0	0	0	0	0	0	0	0	1	1	0
NR1094	0	0	0	0	0	0	0	0	0	0	0	0	0	0	0	0	1	1	0
NR1095	0	0	0	0	0	0	0	0	0	0	0	0	0	0	0	0	1	1	0
NR1096	0	0	0	0	0	0	0	0	0	0	0	0	0	0	0	0	1	0	0
NR1097	0	0	0	0	0	0	0	0	0	0	0	0	0	0	0	0	1	0	0
NR1098	0	0	0	0	0	0	0	0	0	0	0	0	0	0	0	0	1	0	0
NR1099	0	0	0	0	0	0	0	0	0	0	0	0	0	0	0	0	1	0	0
NR1100	0	0	0	0	0	0	0	0	0	0	0	0	0	0	0	0	1	0	0
NR1101	0	0	0	0	0	0	0	0	0	0	0	0	0	0	0	0	1	0	0
NR1102	0	0	0	0	0	0	0	0	0	0	0	0	0	0	0	0	1	0	0
NR1103	0	0	0	0	0	0	0	0	0	0	0	0	0	0	0	0	1	0	0
NR1104	0	0	0	0	0	0	0	0	0	0	0	0	0	0	0	0	1	0	0
NR1105	0	0	0	0	0	0	0	0	0	0	0	0	0	0	0	0	1	0	0
NR1106	0	0	0	0	0	0	0	0	0	0	0	0	0	0	0	0	1	0	0
NR1107	0	0	0	0	0	0	0	0	0	0	0	0	0	0	0	0	1	0	0
NR1108	0	0	0	0	0	0	0	0	0	0	0	0	0	0	0	0	1	0	0
NR1109	0	0	0	0	0	0	0	0	0	0	0	0	0	0	0	0	1	0	0
NR1110	0	0	0	0	0	0	0	0	0	0	0	0	0	0	0	0	1	0	0
NR1111	0	0	0	0	0	0	0	0	0	0	0	0	0	0	0	0	1	0	0
NR1112	0	0	0	0	0	0	0	0	0	0	0	0	0	0	0	0	1	0	0
NR1113	0	0	0	0	0	0	0	0	0	0	0	0	0	0	0	0	1	0	0
NR1114	0	0	0	0	0	0	0	0	0	0	0	0	0	0	0	0	1	0	0
NR1115	0	0	0	0	0	0	0	0	0	0	0	0	0	0	0	0	1	0	0
NR1116	0	0	0	0	0	0	0	0	0	0	0	0	0	0	0	0	1	0	0
NR1117	0	0	0	0	0	0	0	0	0	0	0	0	0	0	0	0	1	0	0
NR1118	0	0	0	0	0	0	0	0	0	0	0	0	0	0	0	0	1	0	0
NR1119	0	0	0	0	0	0	0	0	0	0	0	0	0	0	0	0	1	0	0
NR1120	0	0	0	0	0	0	0	0	0	0	0	0	0	0	0	0	1	0	0
NR1121	0	0	0	0	0	0	0	0	0	0	0	0	0	0	0	0	1	0	1
NR1122	0	0	0	0	0	0	0	0	0	0	0	0	0	0	0	0	1	0	0
NR1123	0	0	0	0	0	0	0	0	0	0	0	0	0	0	0	0	1	0	0
NR1124	0	0	0	0	0	0	0	0	0	0	0	0	0	0	0	0	1	0	0
NR1125	0	0	0	0	0	0	0	0	0	0	0	0	0	0	0	0	1	0	0
NR1126	0	0	0	0	0	0	0	0	0	0	0	0	0	0	0	0	1	0	0
NR1127	0	0	0	0	0	0	0	0	0	0	0	0	0	0	0	0	1	0	0
NR1128	0	0	0	0	0	0	0	0	0	0	0	0	0	0	0	0	1	0	0
NR1129	0	0	0	0	0	0	0	0	0	0	0	0	0	0	0	0	1	0	0
NR1130	0	0	0	0	0	0	0	0	0	0	0	0	0	0	0	0	1	0	0
NR1131	0	0	0	0	0	0	0	0	0	0	0	0	0	0	0	0	1	1	0
NR1132	0	0	0	0	0	0	0	0	0	0	0	0	0	0	0	0	1	1	0
NR1133	0	0	0	0	0	0	0	0	0	0	0	0	0	0	0	0	1	1	0
NR1134	0	0	0	0	0	0	0	0	0	0	0	0	0	0	0	0	1	1	0
NR1135	0	0	0	0	0	0	0	0	0	0	0	0	0	0	0	0	1	1	0
NR1136	0	0	0	0	0	0	0	0	0	0	0	0	0	0	0	0	1	1	0
NR1137	0	0	0	0	0	0	0	0	0	0	0	0	0	0	0	0	1	1	0
NR1138	0	0	0	0	0	0	0	0	0	0	0	0	0	0	0	0	1	1	0
NR1139	0	0	0	0	0	0	0	0	0	0	0	0	0	0	0	0	1	1	0
NR1140	0	0	0	0	0	0	0	0	0	0	0	0	0	0	0	0	1	1	0
NR1141	0	0	0	0	0	0	0	0	0	0	0	0	0	0	0	0	1	1	0
NR1142	0	0	0	0	0	0	0	0	0	0	0	0	0	0	0	0	1	1	0
NR1143	0	0	0	0	0	0	0	0	0	0	0	0	0	0	0	0	1	1	0
NR1144	0	0	0	0	0	0	0	0	0	0	0	0	0	0	0	0	1	1	0
NR1145	0	0	0	0	0	0	0	0	0	0	0	0	0	0	0	0	1	1	0
NR1146	0	0	0	0	0	0	0	0	0	0	0	0	0	0	0	0	1	1	0
NR1147	0	0	0	0	0	0	0	0	0	0	0	0	0	0	0	0	1	1	0
NR1148	0	0	0	0	0	0	0	0	0	0	0	0	0	0	0	0	1	1	0
NR1149	0	0	0	0	0	0	0	0	0	0	0	0	0	0	0	0	1	1	0
NR1150	0	0	0	0	0	0	0	0	0	0	0	0	0	0	0	0	1	1	0
NR1151	0	0	0	0	0	0	0	0	0	0	0	0	0	0	0	0	1	1	0
NR1152	0	0	0	0	0	0	0	0	0	0	0	0	0	0	0	0	1	1	0
NR1153	0	0	0	0	0	0	0	0	0	0	0	0	0	0	0	0	1	0	0
NR1154	0	0	0	0	0	0	0	0	0	0	0	0	0	0	0	0	1	0	1
NR1155	0	0	0	0	0	0	0	0	0	0	0	0	0	0	0	0	1	0	0
NR1156	0	0	0	0	0	0	0	0	0	0	0	0	0	0	0	0	1	0	0
NR1157	0	0	0	0	0	0	0	0	0	0	0	0	0	0	0	0	1	0	0
NR1158	0	0	0	0	0	0	0	0	0	0	0	0	0	0	0	0	1	0	0
NR1159	0	0	0	0	0	0	0	0	0	0	0	0	0	0	0	0	1	0	0
NR1160	0	0	0	0	0	0	0	0	0	0	0	0	0	0	0	0	1	0	0
NR1161	0	0	0	0	0	0	0	0	0	0	0	0	0	0	0	0	1	0	0
NR1162	0	0	0	0	0	0	0	0	0	0	0	0	0	0	0	0	1	0	0
NR1163	0	0	0	0	0	0	0	0	0	0	0	0	0	0	0	0	1	0	0
NR1164	0	0	0	0	0	0	0	0	0	0	0	0	0	0	0	0	1	0	1
NR1165	0	0	0	0	0	0	0	0	0	0	0	0	0	0	0	0	1	0	0
NR1166	0	0	0	0	0	0	0	0	0	0	0	0	0	0	0	0	1	0	0
NR1167	0	0	0	0	0	0	0	0	0	0	0	0	0	0	0	0	1	0	0
NR1168	0	0	0	0	0	0	0	0	0	0	0	0	0	0	0	0	1	0	0
NR1169	0	0	0	0	0	0	0	0	0	0	0	0	0	0	0	0	1	0	0
NR1170	0	0	0	0	0	0	0	0	0	0	0	0	0	0	0	0	1	0	0
NR1171	0	0	0	0	0	0	0	0	0	0	0	0	0	0	0	0	1	0	0
NR1172	0	0	0	0	0	0	0	0	0	0	0	0	0	0	0	0	1	0	0
NR1173	0	0	0	0	0	0	0	0	0	0	0	0	0	0	0	0	1	0	0
NR1174	0	0	0	0	0	0	0	0	0	0	0	0	0	0	0	0	1	0	0
NR1175	0	0	0	0	0	0	0	0	0	0	0	0	0	0	0	0	1	0	0
NR1176	0	0	0	0	0	0	0	0	0	0	0	0	0	0	0	0	1	0	0
NR1177	0	0	0	0	0	0	0	0	0	0	0	0	0	0	0	0	1	0	0
NR1178	0	0	0	0	0	0	0	0	0	0	0	0	0	0	0	0	1	0	0
NR1179	0	0	0	0	0	0	0	0	0	0	0	0	0	0	0	0	1	0	0
NR1180	0	0	0	0	0	0	0	0	0	0	0	0	0	0	0	0	1	0	0
NR1181	0	0	0	0	0	0	0	0	0	0	0	0	0	0	0	0	1	0	0
NR1182	0	0	0	0	0	0	0	0	0	0	0	0	0	0	0	0	1	0	0
NR1183	0	0	0	0	0	0	0	0	0	0	0	0	0	0	0	0	1	0	0
NR1184	0	0	0	0	0	0	0	0	0	0	0	0	0	0	0	0	1	0	0
NR1185	0	0	0	0	0	0	0	0	0	0	0	0	0	0	0	0	1	0	0
NR1186	0	0	0	0	0	0	0	0	0	0	0	0	0	0	0	0	1	0	0
NR1187	0	0	0	0	0	0	0	0	0	0	0	0	0	0	0	0	1	0	0
NR1188	0	0	0	0	0	0	0	0	0	0	0	0	0	0	0	0	1	0	0
NR1189	0	0	0	0	0	0	0	0	0	0	0	0	0	0	0	0	1	0	0
NR1190	0	0	0	0	0	0	0	0	0	0	0	0	0	0	0	0	1	0	0
NR1191	0	0	0	0	0	0	0	0	0	0	0	0	0	0	0	0	1	0	0
NR1192	0	0	0	0	0	0	0	0	0	0	0	0	0	0	0	0	1	0	1
NR1193	0	0	0	0	0	0	0	0	0	0	0	0	0	0	0	0	1	0	1
NR1194	0	0	0	0	0	0	0	0	0	0	0	0	0	0	0	0	1	0	0
NR1195	0	0	0	0	0	0	0	0	0	0	0	0	0	0	0	0	1	0	0
NR1196	0	0	0	0	0	0	0	0	0	0	0	0	0	0	0	0	1	0	0
NR1197	0	0	0	0	0	0	0	0	0	0	0	0	0	0	0	0	1	0	0
NR1198	0	0	0	0	0	0	0	0	0	0	0	0	0	0	0	0	1	0	1
NR1199	0	0	0	0	0	0	0	0	0	0	0	0	0	0	0	0	1	0	0
NR1200	0	0	0	0	0	0	0	0	0	0	0	0	0	0	0	0	1	0	0
NR1201	0	0	0	0	0	0	0	0	0	0	0	0	0	0	0	0	1	0	0
NR1202	0	0	0	0	0	0	0	0	0	0	0	0	0	0	0	0	1	0	0
NR1203	0	0	0	0	0	0	0	0	0	0	0	0	0	0	0	0	1	1	0
NR1204	0	0	0	0	0	0	0	0	0	0	0	0	0	0	0	0	1	1	0
NR1205	0	0	0	0	0	0	0	0	0	0	0	0	0	0	0	0	1	1	0
NR1206	0	0	0	0	0	0	0	0	0	0	0	0	0	0	0	0	1	1	0
NR1207	0	0	0	0	0	0	0	0	0	0	0	0	0	0	0	0	1	1	0
NR1208	0	0	0	0	0	0	0	0	0	0	0	0	0	0	0	0	1	1	0
NR1209	0	0	0	0	0	0	0	0	0	0	0	0	0	0	0	0	1	0	0
NR1210	0	0	0	0	0	0	0	0	0	0	0	0	0	0	0	0	1	0	0
NR1211	0	0	0	0	0	0	0	0	0	0	0	0	0	0	0	0	1	0	0
NR1212	0	0	0	0	0	1	0	0	0	0	0	0	0	0	0	0	1	0	0
NR1213	0	1	1	0	0	0	0	0	0	0	0	0	0	0	0	0	0	0	0
NR1214	0	1	1	0	0	0	0	0	0	0	0	0	0	0	0	0	0	0	0
NR1215	0	1	1	0	0	0	0	0	0	0	0	0	0	0	0	0	0	0	0
NR1216	0	1	1	0	0	0	0	0	0	0	0	0	0	0	0	0	0	0	0
NR1217	0	1	1	0	1	1	0	0	0	0	0	0	0	0	0	0	0	1	0
NR1218	0	1	1	0	0	0	0	0	0	0	0	0	0	0	0	0	0	0	0
NR1219	0	1	1	0	0	0	0	0	0	0	0	0	0	0	0	0	0	0	0
NR1220	0	1	1	0	0	0	0	0	0	0	0	0	0	0	0	0	0	1	0
NR1221	0	1	1	0	0	0	0	0	0	0	0	0	0	0	0	0	0	1	0
NR1222	0	1	1	0	0	0	0	0	0	0	0	0	0	0	0	0	0	1	0
NR1223	0	1	1	0	0	0	0	0	0	0	0	0	0	0	0	0	0	1	0
NR1224	0	1	1	0	0	0	0	0	0	0	0	0	0	0	0	0	0	0	0
NR1225	0	0	0	0	1	1	0	0	0	0	0	0	0	0	0	0	0	0	0
NR1226	0	0	0	0	1	1	0	0	0	0	0	0	0	0	0	0	0	1	0
NR1227	0	0	0	0	1	1	0	0	0	0	0	0	0	0	0	0	0	0	0
NR1228	0	0	0	0	1	0	0	0	0	0	0	0	0	0	0	0	0	1	0
NR1229	0	0	0	0	1	0	0	0	0	0	0	0	0	0	0	0	0	0	0
NR1230	0	0	0	0	1	0	0	0	0	0	0	0	0	0	0	0	0	0	0
NR1231	0	0	0	0	1	0	0	0	0	0	0	0	0	0	0	0	0	0	0
NR1232	0	0	0	0	1	0	0	0	0	0	0	0	0	0	0	0	0	1	0
NR1233	0	0	0	0	1	0	0	0	0	0	0	0	0	0	0	0	0	0	0
NR1234	0	0	0	0	1	0	0	0	0	0	0	0	0	0	0	0	0	1	0
NR1235	0	0	0	0	1	0	0	0	0	0	0	0	0	0	0	0	0	1	0
NR1236	0	0	0	0	1	0	0	0	0	0	0	0	0	0	0	0	0	1	0
NR1237	0	0	0	0	1	0	0	0	0	0	0	0	0	0	0	0	0	1	0
NR1238	0	0	0	0	1	0	0	0	0	0	0	0	0	0	0	0	0	1	0
NR1239	0	0	0	0	1	0	0	0	0	0	0	0	0	0	0	0	0	1	0
NR1240	0	0	0	0	1	0	0	0	0	0	0	0	0	0	0	0	0	1	0
NR1241	0	0	0	0	1	0	0	0	0	0	0	0	0	0	0	0	0	0	0
NR1242	0	0	0	0	1	0	0	0	0	0	0	0	0	0	0	0	0	0	0
NR1243	0	0	0	0	1	0	0	0	0	0	0	0	0	0	0	0	0	0	0
NR1244	0	0	0	0	1	0	0	0	0	0	0	0	0	0	0	0	0	1	0
NR1245	0	0	0	0	1	0	0	0	0	0	0	0	0	0	0	0	0	0	0
NR1246	0	0	0	0	1	0	0	0	0	0	0	0	0	0	0	0	0	0	0
NR1247	0	0	0	0	1	0	0	0	0	0	0	0	0	0	0	0	0	0	0
NR1248	0	0	0	0	1	0	0	0	0	0	0	0	0	0	0	0	0	0	0
NR1249	0	0	0	0	1	0	0	0	0	0	0	0	0	0	0	0	0	0	0
NR1250	0	0	0	0	1	0	0	0	0	0	0	0	0	0	0	0	0	0	0
NR1251	0	0	0	0	1	0	0	0	0	0	0	0	0	0	0	0	0	0	0
NR1252	0	0	0	0	1	0	0	0	0	0	0	0	0	0	0	0	0	0	0
NR1253	0	0	0	0	1	0	0	0	0	0	0	0	0	0	0	0	0	0	0
NR1254	0	0	0	0	1	0	0	0	0	0	0	0	0	0	0	0	0	0	0
NR1255	0	0	0	0	1	0	0	0	0	0	0	0	0	0	0	0	0	0	0
NR1256	0	0	0	0	1	0	0	0	0	0	0	0	0	0	0	0	0	0	0
NR1257	0	0	0	0	1	0	0	0	0	0	0	0	0	0	0	0	0	0	0
NR1258	0	0	0	0	1	0	0	0	0	0	0	0	0	0	0	0	0	0	0
NR1259	0	0	0	0	1	0	0	0	0	0	0	0	0	0	0	0	0	0	0
NR1260	0	0	0	0	1	0	0	0	0	0	0	0	0	0	0	0	0	0	0
NR1261	0	0	0	0	1	0	0	0	0	0	0	0	0	0	0	0	0	0	0
NR1262	0	0	0	0	1	0	0	0	0	0	0	0	0	0	0	0	0	1	0
NR1263	0	0	0	0	1	0	0	0	0	0	0	0	0	0	0	0	0	0	0
NR1264	0	0	0	0	1	0	0	0	0	0	0	0	0	0	0	0	0	1	0
NR1265	0	0	0	0	1	0	0	0	0	0	0	0	0	0	0	0	0	0	0
NR1266	0	0	0	0	1	0	0	0	0	0	0	0	0	0	0	0	0	1	0
NR1267	0	0	0	0	1	0	0	0	0	0	0	0	0	0	0	0	0	1	0
NR1268	0	0	0	0	1	0	0	0	0	0	0	0	0	0	0	0	0	1	0
NR1269	0	0	0	0	1	0	0	0	0	0	0	0	0	0	0	0	0	1	0
NR1270	0	0	0	0	1	0	0	0	0	0	0	0	0	0	0	0	0	1	0
NR1271	0	0	0	0	1	0	0	0	0	0	0	0	0	0	0	0	0	1	0
NR1272	0	0	0	0	1	0	0	0	0	0	0	0	0	0	0	0	0	0	0
NR1273	0	0	0	0	1	0	0	0	0	0	0	0	0	0	0	0	0	0	0
NR1274	0	0	0	0	1	0	0	0	0	0	0	0	0	0	0	0	0	1	0
NR1275	0	0	0	0	1	0	0	0	0	0	0	0	0	0	0	0	0	1	0
NR1276	0	0	0	0	1	0	0	0	0	0	0	0	0	0	0	0	0	1	0
NR1277	0	0	0	0	1	0	0	0	0	0	0	0	0	0	0	0	0	1	0
NR1278	0	0	0	0	1	0	0	0	0	0	0	0	0	0	0	0	0	1	0
NR1279	0	0	0	0	1	0	0	0	0	0	0	0	0	0	0	0	0	1	0
NR1280	0	0	0	0	1	0	0	0	0	0	0	0	0	0	0	0	0	1	0
NR1281	0	0	0	0	1	0	0	0	0	0	0	0	0	0	0	0	0	1	0
NR1282	0	0	0	0	1	0	0	0	0	0	0	0	0	0	0	0	0	1	0
NR1283	0	0	0	0	1	0	0	0	0	0	0	0	0	0	0	0	0	1	0
NR1284	0	0	0	0	1	0	0	0	0	0	0	0	0	0	0	0	0	0	0
NR1285	0	0	0	0	1	0	0	0	0	0	0	0	0	0	0	0	0	1	0
NR1286	0	0	0	0	1	0	0	0	0	0	0	0	0	0	0	0	0	1	0
NR1287	0	0	0	0	1	0	0	0	0	0	0	0	0	0	0	0	0	1	0
NR1288	0	0	0	0	1	0	0	0	0	0	0	0	0	0	0	0	0	0	0
NR1289	0	0	0	0	1	0	0	0	0	0	0	0	0	0	0	0	0	1	0
NR1290	0	0	0	0	1	0	0	0	0	0	0	0	0	0	0	0	0	1	0
NR1291	0	0	0	0	1	0	0	0	0	0	0	0	0	0	0	0	0	1	0
NR1292	0	0	0	0	1	0	0	0	0	0	0	0	0	0	0	0	0	1	0
NR1293	0	0	0	0	1	0	0	0	0	0	0	0	0	0	0	0	0	1	0
NR1294	0	0	0	0	1	0	0	0	0	0	0	0	0	0	0	0	0	1	0
NR1295	0	0	0	0	1	0	0	0	0	0	0	0	0	0	0	0	0	1	0
NR1296	0	0	0	0	1	0	0	0	0	0	0	0	0	0	0	0	0	1	0
NR1297	0	0	0	0	1	0	0	0	0	0	0	0	0	0	0	0	0	1	0
NR1298	0	0	0	0	1	0	0	0	0	0	0	0	0	0	0	0	0	1	0
NR1299	0	0	0	0	1	0	0	0	0	0	0	0	0	0	0	0	0	1	0
NR1300	0	0	0	0	1	0	0	0	0	0	0	0	0	0	0	0	0	1	0
NR1301	0	0	0	0	1	0	0	0	0	0	0	0	0	0	0	0	0	0	0
NR1302	0	0	0	0	1	0	0	0	0	0	0	0	0	0	0	0	0	1	0
NR1303	0	0	0	0	1	0	0	0	0	0	0	0	0	0	0	0	0	0	0
NR1304	0	0	0	0	1	0	0	0	0	0	0	0	0	0	0	0	0	0	0
NR1305	0	0	0	0	1	0	0	0	0	0	0	0	0	0	0	0	0	0	0
NR1306	0	0	0	0	1	0	0	0	0	0	0	0	0	0	0	0	0	0	0
NR1307	0	0	0	0	1	0	0	0	0	0	0	0	0	0	0	0	0	0	0
NR1308	0	0	0	0	1	0	0	0	0	0	0	0	0	0	0	0	0	0	0
NR1309	0	0	0	0	1	0	0	0	0	0	0	0	0	0	0	0	0	0	0
NR1310	0	0	0	0	1	0	0	0	0	0	0	0	0	0	0	0	0	0	0
NR1311	0	0	0	0	1	0	0	0	0	0	0	0	0	0	0	0	0	1	0
NR1312	0	0	0	0	1	0	0	0	0	0	0	0	0	0	0	0	0	0	0
NR1313	0	0	0	0	1	0	0	0	0	0	0	0	0	0	0	0	0	0	0
NR1314	0	0	0	0	1	0	0	0	0	0	0	0	0	0	0	0	0	0	0
NR1315	0	0	0	0	1	0	0	0	0	0	0	0	0	0	0	0	0	0	0
NR1316	0	0	0	0	1	0	0	0	0	0	0	0	0	0	0	0	0	1	0
NR1317	0	0	0	0	1	0	0	0	0	0	0	0	0	0	0	0	0	1	0
NR1318	0	0	0	0	1	0	0	0	0	0	0	0	0	0	0	0	0	1	0
NR1319	0	0	0	0	1	0	0	0	0	0	0	0	0	0	0	0	0	0	0
NR1320	0	0	0	0	1	0	0	0	0	0	0	0	0	0	0	0	0	1	0
NR1321	0	0	0	0	1	0	0	0	0	0	0	0	0	0	0	0	0	1	0
NR1322	0	0	0	0	1	0	0	0	0	0	0	0	0	0	0	0	0	1	0
NR1323	0	0	0	0	1	0	0	0	0	0	0	0	0	0	0	0	0	1	0
NR1324	0	0	0	0	1	0	0	0	0	0	0	0	0	0	0	0	0	1	0
NR1325	0	0	0	0	1	0	0	0	0	0	0	0	0	0	0	0	0	1	0
NR1326	0	0	0	0	1	0	0	0	0	0	0	0	0	0	0	0	0	0	0
NR1327	0	0	0	0	1	0	0	0	0	0	0	0	0	0	0	0	0	0	0
NR1328	0	0	0	0	1	0	0	0	0	0	0	0	0	0	0	0	0	0	0
NR1329	0	0	0	0	1	0	0	0	0	0	0	0	0	0	0	0	0	0	0
NR1330	0	0	0	0	1	0	0	0	0	0	0	0	0	0	0	0	0	0	0
NR1331	0	0	0	0	1	1	0	0	0	0	0	0	0	0	0	0	0	0	0
NR1332	0	0	0	0	1	1	0	0	0	0	0	0	0	0	0	0	0	1	0
NR1333	0	0	0	0	1	0	0	0	0	0	0	0	0	0	0	0	0	0	0
NR1334	0	0	0	0	1	0	0	0	0	0	0	0	0	0	0	0	0	0	0
NR1335	0	0	0	0	1	1	0	0	0	0	0	0	0	0	0	0	0	0	0
NR1336	0	0	0	0	1	1	0	0	0	0	0	0	0	0	0	0	0	0	0
NR1337	0	0	0	0	1	1	0	0	0	0	0	0	0	0	0	0	0	0	0
NR1338	0	0	0	0	1	1	0	0	0	0	0	0	0	0	0	0	0	0	0
NR1339	0	0	0	0	1	1	0	0	0	0	0	0	0	0	0	0	0	0	0
NR1340	0	0	0	0	1	1	0	0	0	0	0	0	0	0	0	0	0	0	0
NR1341	0	0	0	0	1	1	0	0	0	0	0	0	0	0	0	0	0	0	0
NR1342	0	0	0	0	1	1	0	0	0	0	0	0	0	0	0	0	0	0	0
NR1343	0	0	0	0	1	1	0	0	0	0	0	0	0	0	0	0	0	0	0
NR1344	0	0	0	0	1	1	0	0	0	0	0	0	0	0	0	0	0	0	0
NR1345	0	0	0	0	1	1	0	0	0	0	0	0	0	0	0	0	0	0	0
NR1346	0	0	0	0	1	1	0	0	0	0	0	0	0	0	0	0	0	0	0
NR1347	0	0	0	0	1	1	0	0	0	0	0	0	0	0	0	0	0	0	0
NR1348	0	0	0	0	1	1	0	0	0	0	0	0	0	0	0	0	0	0	0
NR1349	0	0	0	0	1	1	0	0	0	0	0	0	0	0	0	0	0	0	0
NR1350	0	0	0	0	1	1	0	0	0	0	0	0	0	0	0	0	0	0	0
NR1351	0	0	0	0	1	1	0	0	0	0	0	0	0	0	0	0	0	0	0
NR1352	0	0	0	0	1	1	0	0	0	0	0	0	0	0	0	0	0	0	0
NR1353	0	0	0	0	1	1	0	0	1	0	0	0	0	0	0	0	0	0	0
NR1354	0	0	0	0	1	1	0	0	1	0	0	0	0	0	0	0	0	0	0
NR1355	0	0	0	0	1	1	0	0	1	0	0	0	0	0	0	0	0	0	0
NR1356	0	0	0	0	1	1	0	0	1	0	0	0	0	0	0	0	0	0	0
NR1357	0	0	0	0	1	1	0	0	1	0	0	0	0	0	0	0	0	0	0
NR1358	0	0	0	0	1	1	0	0	0	0	0	0	0	0	0	0	0	0	0
NR1359	0	0	0	0	1	1	0	0	0	0	0	0	0	0	0	0	0	0	0
NR1360	0	0	0	0	1	1	0	0	0	0	0	0	0	0	0	0	0	0	0
NR1361	0	0	0	0	1	1	0	0	0	0	0	0	0	0	0	0	0	0	0
NR1362	0	0	0	0	1	1	0	0	0	0	0	0	0	0	0	0	0	0	0
NR1363	0	0	0	0	1	1	0	0	0	0	0	0	0	0	0	0	0	0	0
NR1364	0	0	0	0	1	1	0	0	0	0	0	0	0	0	0	0	0	0	0
NR1365	0	0	0	0	1	0	0	0	0	0	0	0	0	0	0	0	0	0	0
NR1366	0	0	0	0	1	1	0	0	0	0	0	0	0	0	0	0	0	0	0
NR1367	0	0	0	0	1	1	0	0	0	0	0	0	0	0	0	0	0	0	0
NR1368	0	0	0	0	1	1	0	0	0	0	0	0	0	0	0	0	0	0	0
NR1369	0	0	0	0	1	1	0	0	0	0	0	0	0	0	0	0	0	0	0
NR1370	0	0	0	0	1	1	0	0	1	0	0	0	0	0	0	0	0	0	0
NR1371	0	0	0	0	1	1	0	0	1	0	0	0	0	0	0	0	0	0	0
NR1372	0	0	0	0	1	1	0	0	1	0	0	0	0	0	0	0	0	0	0
NR1373	0	0	0	0	1	1	0	0	1	0	0	0	0	0	0	0	0	0	0
NR1374	0	0	0	0	1	1	0	0	1	0	0	0	0	0	0	0	0	0	0
NR1375	0	0	0	0	1	1	0	0	1	0	0	0	0	0	0	0	0	0	0
NR1376	0	0	0	0	1	1	0	0	1	0	0	0	0	0	0	0	0	0	0
NR1377	0	0	0	0	1	1	0	0	1	0	0	0	0	0	0	0	0	0	0
NR1378	0	0	0	0	1	1	0	0	1	0	0	0	0	0	0	0	0	0	0
NR1379	0	0	0	0	1	1	0	0	1	0	0	0	0	0	0	0	0	0	0
NR1380	0	0	0	0	1	1	0	0	1	0	0	0	0	0	0	0	0	0	0
NR1381	0	0	0	0	1	1	0	0	1	0	0	0	0	0	0	0	0	0	0
NR1382	0	0	0	0	1	1	0	0	1	0	0	0	0	0	0	0	0	0	0
NR1383	0	0	0	0	1	1	0	0	1	0	0	0	0	0	0	0	0	0	0
NR1384	0	0	0	0	1	1	0	0	1	0	0	0	0	0	0	0	0	0	0
NR1385	0	0	0	0	1	0	0	0	1	0	0	0	0	0	0	0	0	0	0
NR1386	0	0	0	0	1	1	0	0	1	0	0	0	0	0	0	0	0	0	0
NR1387	0	0	0	0	1	1	0	0	0	0	0	0	0	0	0	0	0	0	0
NR1388	0	0	0	0	1	1	0	0	1	0	0	0	0	0	0	0	0	0	0
NR1389	0	0	0	0	1	1	0	0	0	0	0	0	0	0	0	0	0	0	0
NR1390	0	0	0	0	1	1	0	0	0	0	0	0	0	0	0	0	0	0	0
NR1391	0	0	0	0	1	1	0	0	1	0	0	0	0	0	0	0	0	0	0
NR1392	0	0	0	0	1	1	0	0	1	0	0	0	0	0	0	0	0	0	0
NR1393	0	0	0	0	1	1	0	0	1	0	0	0	0	0	0	0	0	0	0
NR1394	0	0	0	0	1	1	0	0	0	0	0	0	0	0	0	0	0	0	0
NR1395	0	0	0	0	1	1	0	0	0	0	0	0	0	0	0	0	0	0	0
NR1396	0	0	0	0	1	1	0	0	0	0	0	0	0	0	0	0	0	0	0
NR1397	0	0	0	0	1	1	0	0	0	0	0	0	0	0	0	0	0	0	0
NR1398	0	0	0	0	1	1	0	0	0	0	0	0	0	0	0	0	0	0	0
NR1399	0	0	0	0	1	1	0	0	0	0	0	0	0	0	0	0	0	0	0
NR1400	0	0	0	0	1	1	0	0	0	0	0	0	0	0	0	0	0	0	0
NR1401	0	0	0	0	1	1	0	0	0	0	0	0	0	0	0	0	0	0	0
NR1402	0	0	0	0	1	1	0	0	0	0	0	0	0	0	0	0	0	0	0
NR1403	0	0	0	0	1	1	0	0	1	0	0	0	0	0	0	0	0	0	0
NR1404	0	0	0	0	1	1	0	0	1	0	0	0	0	0	0	0	0	0	0
NR1405	0	0	0	0	1	1	0	0	1	0	0	0	0	0	0	0	0	0	0
NR1406	0	0	0	0	1	1	0	0	1	0	0	0	0	0	0	0	0	0	0
NR1407	0	0	0	0	1	1	0	0	1	0	0	0	0	0	0	0	0	0	0
NR1408	0	0	0	0	1	1	0	0	0	0	0	0	0	0	0	0	0	0	0
NR1409	0	0	0	0	1	1	0	0	1	0	0	0	0	0	0	0	0	0	0
NR1410	0	0	0	0	1	1	0	0	1	0	0	0	0	0	0	0	0	0	0
NR1411	0	0	0	0	1	0	0	0	1	0	0	0	0	0	0	0	0	0	0
NR1412	0	0	0	0	1	1	0	0	1	0	0	0	0	0	0	0	0	0	0
NR1413	0	0	0	0	1	1	0	0	1	0	0	0	0	0	0	0	0	0	0
NR1414	0	0	0	0	1	1	0	0	1	0	0	0	0	0	0	0	0	0	0
NR1415	0	0	0	0	1	1	0	0	0	0	0	0	0	0	0	0	0	0	0
NR1416	0	0	0	0	1	1	0	0	1	0	0	0	0	0	0	0	0	0	0
NR1417	0	0	0	0	1	1	0	0	1	0	0	0	0	0	0	0	0	0	0
NR1418	0	0	0	0	1	1	0	0	1	0	0	0	0	0	0	0	0	0	0
NR1419	0	0	0	0	1	1	0	0	1	0	0	0	0	0	0	0	0	0	0
NR1420	0	0	0	0	1	1	0	0	1	0	0	0	0	0	0	0	0	0	0
NR1421	0	0	0	0	1	1	0	0	0	0	0	0	0	0	0	0	0	1	0
NR1422	0	0	0	0	1	1	0	0	0	0	0	0	0	0	0	0	0	0	0
NR1423	0	0	0	0	1	1	0	0	0	0	0	0	0	0	0	0	0	1	0
NR1424	0	0	0	0	1	0	0	0	0	0	0	0	0	0	0	0	0	1	0
NR1425	0	0	0	0	1	0	0	0	0	0	0	0	0	0	0	0	0	1	0
NR1426	0	0	0	0	1	0	0	0	0	0	0	0	0	0	0	0	0	1	0
NR1427	0	0	0	0	1	0	0	0	0	0	0	0	0	0	0	0	0	1	0
NR1428	0	0	0	0	1	0	0	0	0	0	0	0	0	0	0	0	0	1	0
NR1429	0	0	0	0	1	0	0	0	0	0	0	0	0	0	0	0	0	1	0
NR1430	0	0	0	0	1	0	0	0	0	0	0	0	0	0	0	0	0	1	0
NR1431	0	0	0	0	1	0	0	0	0	0	0	0	0	0	0	0	0	1	0
NR1432	0	0	0	0	1	1	0	0	0	0	0	0	0	0	0	0	0	1	0
NR1433	0	0	0	0	1	1	0	0	0	0	0	0	0	0	0	0	0	1	0
NR1434	0	0	0	0	1	1	0	0	0	0	0	0	0	0	0	0	0	1	0
NR1435	0	0	0	0	1	1	0	0	0	0	0	0	0	0	0	0	0	1	0
NR1436	0	0	0	0	1	1	0	0	0	0	0	0	0	0	0	0	0	0	0
NR1437	0	0	0	0	1	1	0	0	0	0	0	0	0	0	0	0	0	0	0
NR1438	0	0	0	0	1	1	0	0	0	0	0	0	0	0	0	0	0	0	0
NR1439	0	0	0	0	1	1	0	0	0	0	0	0	0	0	0	0	0	0	0
NR1440	0	1	0	0	0	0	0	0	0	0	0	0	0	0	0	1	0	0	0
NR1441	0	0	0	0	0	0	0	0	1	0	0	0	0	0	0	0	0	0	0
NR1442	0	0	0	0	0	0	0	0	1	0	0	0	0	0	0	0	0	0	0
NR1443	0	0	0	0	0	0	0	0	1	0	0	0	0	0	0	0	0	0	0
NR1444	0	0	0	0	0	0	0	0	1	0	0	0	0	0	0	0	0	0	0
NR1445	0	0	0	0	0	0	0	0	1	0	0	0	0	0	0	0	0	0	0
NR1446	0	0	0	0	0	0	0	0	1	0	0	0	0	0	0	0	0	0	0
NR1447	0	0	0	0	0	0	0	0	1	0	0	0	0	0	0	0	0	0	0
NR1448	0	0	0	0	0	0	0	0	1	0	0	0	0	0	0	0	0	0	0
NR1449	0	0	0	0	0	0	0	0	1	0	0	0	0	0	0	0	0	0	0
NR1450	0	0	0	0	0	0	0	0	1	0	0	0	0	0	0	0	0	0	0
NR1451	0	0	0	0	0	0	0	0	1	0	0	0	0	0	0	0	0	0	0
NR1452	0	0	0	0	0	0	0	0	1	0	0	0	0	0	0	0	0	0	0
NR1453	0	0	0	0	0	0	0	0	1	0	0	0	0	0	0	0	0	0	0
NR1454	0	0	0	0	0	0	0	0	1	0	0	0	0	0	0	0	0	0	0
NR1455	0	0	0	0	0	0	0	0	1	0	0	0	0	0	0	0	0	0	0
NR1456	0	0	0	0	0	0	0	0	1	0	0	0	0	0	0	0	0	0	0

## Sheet: ST3-Stx-phage site integration
ST-3 In silico Stx-phage integration site typing results for the 19 strains studied. Single letters represent the amino acid polymorphism in fimH and the nucleotide polymorphism in tir, while “O” indicates an occupied integration site, “I” indicates an intact integration site and “V” represents a variant of the yehV site. Binary in silico PCR results are given as "1" for presence and "0" for abse…
Site	Sakai	TW14588	EC4501	EDL933	EC4486	EC4401	EC4206	EC4196	EC4115	EC4113	EC4076	EC4045	EC4042	EC4024	EC508	EC71074	EC869	EC33264	MG1655
yehV	O	O	O	O	O	O	O	O	O	O	O	O	O	O	O	O	V	I	I
wrbA	O	O	O	O	I	I	I	I	I	I	I	I	I	I	I	I	I	I	I
fim	K	K	K	K	N	N	N	N	N	N	N	N	N	N	N	N	N	N	N
Stx2c	0	0	0	0	1	0	1	1	1	1	1	1	1	0	0	0	1	0	0
Q933W	1	1	1	1	0	0	1	1	1	1	1	1	1	0	1	1	0	0	0
tir	T	T	T	T	T	T	T	T	T	T	T	T	T	T	T	T	A	T	0
Stx1	1	1	1	1	0	0	0	0	0	0	0	0	0	0	0	0	1	1	0
Stx2 / Stx2c	1	1	1	1	1	1	1	1	1	1	1	1	1	1	1	1	1	0	0

## Sheet: ST4-MLVA
ST4- In silico MLVA results for the 19 strains studied. Numbers represent the number of repeats at each locus; partial repeats were rounded to the nearest whole number.
Primer set	Sakai	TW14588	EC4501	EDL933	EC4486	EC4401	EC4206	EC4196	EC4115	EC4113	EC4076	EC4045	EC4042	EC4024	EC508	EC71074	EC869	EC33264	MG1655
O157-3	9	12	12	9	14	14	10	10	11	10	10	10	10	14	8	23	0	0	0
O157-9	10	15	15	11	14	14	16	17	10	16	16	16	16	7	10	0	9	0	0
O157-25	4	5	5	5	5	5	5	5	5	5	5	5	5	6	4	3	5	2	2
O157-34	9	9	9	10	7	7	7	7	7	7	7	7	7	7	7	7	7	0	0
O157-17	8	6	6	6	4	4	4	4	4	4	4	4	4	4	5	4	4	3	0
O157-19	4	6	6	6	7	7	7	7	7	7	7	7	7	7	6	10	7	1	2
O157-36	10	10	10	8	8	8	9	9	10	9	9	9	9	8	6	6	5	0	0
O157-37	7	8	8	7	6	6	6	6	9	6	6	6	6	8	5	7	4	0	0
O157-10	26	18	18	18	33	32	16	14	41	16	16	16	16	34	38	2	36	0	0

## Sheet: ST5-CGF
ST5- In silico CGF results for the 19 strains studied. A "0" denotes absence and a "1" denotes presence, based on in silico PCR results.
Primer set	Sakai	TW14588	EC4501	EDL933	EC4486	EC4401	EC4206	EC4196	EC4115	EC4113	EC4076	EC4045	EC4042	EC4024	EC508	EC71074	EC869	EC33264	MG1655
fprn02	0	0	0	0	0	0	0	0	0	0	0	0	0	0	1	1	1	1	1
fprn30	1	1	1	1	1	1	1	1	1	1	1	1	1	1	1	1	0	1	1
fprn03	0	0	0	0	1	1	1	1	1	1	1	1	1	1	1	1	1	1	1
fprn05	0	0	0	0	1	1	1	1	1	1	1	1	1	1	1	1	1	0	1
fprn10	1	1	0	0	1	1	1	1	1	1	1	1	1	1	1	0	1	0	0
fprn11	1	1	1	1	1	1	1	1	1	1	1	1	1	1	1	1	0	1	0
fprn13	1	1	1	1	0	0	0	0	0	0	0	0	0	0	1	1	0	1	0
fprn28	1	1	1	1	0	0	0	0	0	0	0	0	0	0	1	1	0	1	0
fprn14	1	1	1	1	0	0	0	0	0	0	0	0	0	0	0	0	0	0	0
fprn15	1	1	1	1	0	0	0	0	0	0	0	0	0	0	0	0	0	0	0
fprn32	1	1	1	1	1	1	1	1	1	1	1	1	1	1	1	1	1	0	0
fprn29	1	1	1	1	0	1	1	1	1	1	1	1	1	1	1	1	0	0	0
fprn33	1	1	1	1	0	0	1	1	1	1	0	1	1	1	1	1	1	1	0
fprn16	1	1	1	1	0	0	0	0	0	0	0	0	0	0	0	0	0	0	0
fprn34	1	1	0	1	1	1	1	1	1	0	1	1	1	1	1	1	1	1	0
fprn18	1	1	1	1	1	1	1	1	1	1	1	1	1	1	1	1	1	0	0
fprn06	1	1	1	0	0	0	0	0	0	0	0	0	0	0	0	0	0	0	0
fprn07	1	1	1	0	0	0	0	0	0	0	0	0	0	0	0	0	0	0	0
fprn35	1	1	1	1	1	1	1	1	1	1	1	1	1	1	1	1	0	0	0
fprn24	0	0	0	1	1	1	1	1	1	1	1	1	1	1	0	0	1	0	0
A01	0	0	0	0	0	0	0	0	0	0	0	0	0	0	0	0	1	0	0
B01	0	0	0	0	0	0	0	0	0	0	0	0	0	0	0	0	0	0	1
A12	0	0	0	0	1	0	1	1	1	1	1	1	1	1	1	0	1	1	0

## Sheet: ST6-SNP
ST6- In silico results for the 96 SNPs among the 19 strains studied. Letters indicate the nucleotide at the SNP position within the locus.
Locus	TW14588	Sakai	EDL933	EC4501	EC4486	EC4401	EC4206	EC4196	EC4115	EC4113	EC4076	EC4045	EC4042	EC4024	EC869	EC508	EC71074	EC33264	K12
ECs0333	T	T	T	T	C	C	C	C	C	C	C	C	C	C	C	C	C	C	-
ECs0495	C	C	C	C	C	C	C	C	C	C	C	C	C	C	C	C	C	C	C
ECs2521	G	T	G	G	G	G	G	G	G	G	G	G	G	G	G	G	G	G	G
ECs2006	G	G	C	G	G	G	G	G	G	G	G	G	G	G	G	G	A	-	-
ECs0593	T	T	T	T	C	C	C	C	C	C	C	C	T	C	C	C	C	C	C
ECs0606	A	A	C	A	C	C	C	C	C	C	C	C	C	C	A	C	C	-	-
ECs3022	G	T	G	G	G	G	G	G	G	G	G	G	G	G	G	G	G	G	G
ECs3027	C	C	C	C	C	C	C	C	C	C	C	C	C	C	C	C	C	C	-
ECs3044	T	T	T	T	C	C	C	C	C	C	C	C	C	C	C	C	C	C	C
ECs0625	C	C	C	C	C	C	C	C	C	C	C	C	C	C	C	C	C	C	C
ECs0654	G	T	G	G	G	G	G	G	G	G	G	G	G	G	G	G	G	G	G
ECs0654	G	T	G	G	G	G	G	G	G	G	G	G	G	G	G	G	G	G	G
ECs3099	A	A	G	A	A	A	A	A	A	A	A	A	A	A	A	A	A	A	A
ECs3221	G	G	C	G	C	C	C	C	C	C	C	C	C	C	C	C	C	C	-
ECs0655	G	G	G	G	G	G	G	G	G	G	G	G	G	G	G	G	G	G	G
ECs0712	C	T	C	C	C	C	C	C	C	C	C	C	C	C	C	C	C	C	C
ECs0721	G	G	G	G	G	G	G	G	G	G	G	G	G	G	G	G	G	-	G
ECs0472	G	G	G	G	G	G	G	G	G	G	G	G	G	G	G	G	G	T	-
ECs3609	C	C	C	C	C	C	C	C	C	C	C	C	C	C	C	C	T	-	-
ECs3788	G	A	G	G	G	G	G	G	G	G	G	G	G	G	G	G	G	G	G
ECs0915	G	G	G	G	G	G	G	G	G	G	G	G	G	G	G	G	G	G	G
ECs0942	A	A	A	A	G	G	G	G	G	G	G	G	G	G	G	G	G	G	-
ECs3830	C	C	C	C	T	T	T	T	T	T	T	T	T	T	C	C	C	C	C
ECs3881	T	T	C	T	C	C	C	C	C	C	C	C	C	C	C	C	C	C	C
ECs3917	T	T	T	T	G	G	G	G	G	G	G	G	G	G	G	G	G	-	-
ECs1272	T	T	T	T	A	A	A	A	A	A	A	A	A	A	T	A	A	A	-
ECs1282	C	C	C	C	T	T	T	T	T	T	T	T	T	T	C	C	C	-	-
ECs3972	G	G	G	G	G	G	G	G	G	G	G	G	G	G	G	G	G	G	G
ECs4022	G	G	G	G	A	A	A	A	A	A	A	A	A	A	G	A	A	-	G
ECs4130	T	T	T	T	C	C	C	C	C	C	C	C	C	C	C	N	C	C	C
ECs1496	T	T	C	T	C	C	C	C	C	C	C	C	C	C	C	C	C	C	C
Ecs4834	A	A	A	A	G	G	G	G	G	G	G	G	G	G	G	G	G	G	G
ECs2071	T	T	T	T	C	C	C	C	C	C	C	C	C	C	C	C	C	C	C
ECs4251	G	G	G	G	A	A	A	A	A	A	A	A	A	A	G	G	G	G	G
ECs4305	A	A	A	A	C	C	C	C	C	C	C	C	C	C	C	C	C	C	C
ECs4380	G	G	G	G	A	A	G	A	A	A	A	A	A	A	A	A	A	A	-
ECs2082	G	G	G	G	G	G	G	G	G	G	G	G	G	G	G	G	G	G	G
Ecs2598	C	C	C	C	C	C	C	C	C	C	C	C	C	C	C	C	C	C	C
ECs2357	C	C	C	C	A	A	A	A	A	A	A	A	A	A	C	A	A	C	-
ECs0127	C	C	C	C	A	A	A	A	A	A	A	A	A	A	A	A	A	A	A
ECs4479	G	G	G	G	T	T	T	T	T	T	T	T	T	T	G	T	T	-	-
ECs4502	C	C	C	C	C	C	C	C	C	C	C	C	C	C	C	C	C	-	-
ECs4589	A	A	G	A	G	G	G	G	G	G	G	G	G	G	G	G	G	G	-
ECs4667	C	C	C	C	T	T	T	T	T	T	T	T	T	T	C	C	C	-	-
ECs4820	A	A	A	A	G	G	G	G	G	G	G	G	G	G	G	G	G	-	-
ECs2514	T	T	C	T	T	T	T	T	T	T	T	T	T	T	T	T	T	C	C
ECs3942	A	A	A	A	A	A	A	A	A	A	A	A	A	A	A	A	A	A	A
ECs5273	C	T	C	C	C	C	C	C	C	C	C	C	C	C	C	C	C	C	C
ECs4889	G	G	G	G	A	A	A	A	A	A	A	A	A	A	A	A	A	A	A
ECs5009	A	A	A	A	A	A	A	A	A	A	A	A	A	A	A	A	A	A	A
ECs5273	C	C	C	C	C	C	C	C	C	C	C	C	C	C	C	C	C	C	C
ECs5273	C	C	C	C	C	C	C	C	C	C	C	C	C	C	C	C	C	C	C
ECs5273	C	C	C	C	C	C	C	C	C	C	C	C	C	C	C	C	C	C	C
ECs5206	G	G	G	G	A	A	A	A	A	A	A	A	A	A	A	A	A	A	A
ECs2082	G	A	G	G	G	G	G	G	G	G	G	G	G	G	G	G	G	G	G
ECs5273	C	C	C	C	C	C	C	C	C	C	C	C	C	C	C	C	C	C	C
ECs3880	A	A	A	A	G	G	G	G	G	G	G	G	G	G	G	G	G	G	G
ECs2775	T	G	G	G	G	G	G	G	G	G	G	G	T	G	G	T	G	-	-
ECs5359	T	T	T	T	T	T	T	T	T	T	T	T	T	T	T	T	T	-	G
ECs5359	T	T	T	T	T	T	T	T	T	T	T	T	T	T	T	T	T	-	-
ECs3595	A	A	G	A	A	A	A	A	A	A	A	A	A	A	A	A	A	A	A
ECs2375	C	C	C	C	T	T	T	T	T	T	T	T	T	T	C	C	C	C	C
ECs1028	C	C	C	C	A	A	A	A	A	A	A	A	A	A	A	A	A	A	A
ECs1011	G	G	G	G	G	G	G	G	G	G	G	G	G	G	G	G	G	G	G
ECs1011	G	G	G	G	G	G	G	G	G	G	G	G	G	G	G	G	G	G	G
ECs5022	G	A	G	G	G	G	G	G	G	G	G	G	G	G	G	G	G	-	G
ECs2696	C	C	G	C	A	A	A	A	A	A	A	A	A	A	A	A	A	A	A
ECs5069	A	A	A	A	G	G	G	G	G	G	G	G	G	G	G	G	G	G	-
ECs4610	C	C	C	C	C	C	C	C	C	C	C	C	C	C	C	A	A	-	-
ECs0492	C	C	C	N	C	C	C	C	C	N	C	C	C	N	C	N	C	C	C
ECs4736	C	C	C	C	C	C	C	C	C	C	C	C	C	C	C	C	C	C	C
ECs4109	A	A	A	A	A	A	A	A	A	A	A	A	A	A	A	A	A	A	A
ECs4109	G	G	G	G	G	G	G	G	G	G	G	G	G	G	G	G	G	G	G
ECs4655	A	A	A	A	G	G	G	G	G	G	G	G	G	G	G	G	G	G	-
ECs4559	C	C	C	C	C	C	G	C	C	C	C	C	C	C	C	C	C	A	-
ECs4559	C	C	C	C	C	C	G	C	C	C	C	C	C	C	C	C	C	-	-
ECs3743	G	A	G	G	G	G	G	G	G	G	G	G	G	G	G	G	G	G	G
ECs4067	A	C	A	A	A	A	C	A	A	A	A	A	A	A	A	A	A	A	A
ECs3595	C	C	T	C	C	C	C	C	C	C	C	C	C	C	C	C	C	C	C
ECs4426	A	A	A	A	C	C	C	C	C	C	C	C	C	C	C	C	C	C	-
ECs4556	T	T	T	T	T	T	T	T	T	T	T	T	T	T	T	T	T	T	-
ECs4556	C	C	C	C	C	C	C	C	C	C	C	C	C	C	C	C	C	A	-
ECs3595	A	A	A	A	A	A	A	A	A	A	A	A	A	A	A	A	A	A	A
ECs3635	A	A	A	N	C	C	C	C	C	C	C	C	C	C	C	C	C	C	-
ECs3336	G	A	G	G	G	G	G	G	G	G	G	G	G	G	G	G	G	G	G
ECs2325	GG	GG	GG	GG	GG	GG	GG	GG	GG	GG	GG	GG	GG	GG	GG	GG	GG	--	--
ECs2324	C	C	C	C	C	C	C	C	C	C	C	C	C	C	C	C	C	C	C
ECs2325	G	G	G	G	G	G	G	G	G	G	G	G	G	G	G	G	G	-	G
ECs5096	C	C	G	C	G	G	G	G	G	G	G	G	G	G	G	G	G	G	G
ECs1262	T	T	T	T	C	C	C	C	C	C	C	C	C	C	T	C	C	T	-
ECs5210	A	A	G	A	G	G	G	G	G	G	G	G	G	G	G	G	G	G	G
ECs5298	C	T	C	C	C	C	C	C	C	C	C	C	C	C	C	C	C	C	C
ECs0517	A	A	A	A	G	G	G	G	G	G	G	G	G	G	G	G	G	G	G
ECs1860	G	G	G	G	G	G	G	G	G	G	G	G	G	T	G	G	G	G	G
ECs1895	T	T	T	T	T	T	T	T	T	T	T	T	T	T	T	T	T	T	T
ECs2852	C	T	C	C	C	C	C	C	C	C	C	C	C	C	C	C	C	C	C
